# Supplementary material for: Integrative genomics analysis of genes with biallelic loss and its relation to the expression of mRNA and micro-RNA in esophageal squamous cell carcinoma
Source: BMC Genomics. 2015 Sep 26;16:732. doi: 10.1186/s12864-015-1919-0 (PMC4584010; doi:10.1186/s12864-015-1919-0)
Supplement: Additional file 2: Table S1. — Average tumor:normal mRNA expression fold changes by biallelic loss status for 52 genes in ESCC cases. (XLS 29 kb) [file 12864_2015_1919_MOESM2_ESM.xls]

## Sheet: S Table 1
DATE: 25 June 2015
Supplementary Table 1: Average tumor:normal mRNA expression fold changes by biallelic loss status for 52 genes in ESCC cases
Gene no.1	Gene name	Average tumor:normal	Average tumor:normal	Ratio of expression	P-value2
		expression fold change in	expression fold change in	fold changes in cases
		cases with biallelic loss	cases without biallelic loss	with vs without biallelic loss
1	ADAMTS9	1.35	1	1.35	0.724785
2	ANKRD15	0.51	0.73	0.7	0.00168185
3	ATP2B2	0.99	0.98	1.01	0.66665
4	BNC2	1	1.24	0.81	0.851164
5	CACNA2D2	0.97	0.95	1.02	0.567201
6	CACNA2D3	1.28	1.16	1.1	0.464251
7	CADPS	0.89	0.96	0.93	0.453917
8	CHL1	0.74	1.55	0.48	0.303091
9	CNTN6	0.96	0.91	1.05	0.173338
10	CYFIP2	0.54	1.11	0.49	0.0197983
11	DLEC1	1	1.04	0.96	0.9298
12	DOCK2	0.8	1.08	0.74	0.0820989
13	DOCK3	0.64	0.77	0.83	0.326643
14	ERC2	1.14	1.68	0.68	0.700412
15	EVC	0.95	1.07	0.89	0.511034
16	FHIT	0.63	0.69	0.91	0.702856
17	FOXP1	0.9	0.91	0.99	0.511246
18	GPD1L	0.26	0.38	0.68	0.277198
19	GPR98	1.03	1.01	1.02	0.759163
20	GRM7	1	0.96	1.04	0.364514
21	IQGAP2	0.92	1.08	0.85	0.324479
22	ITGA9	0.87	0.87	1	0.965657
23	ITPR1	0.6	0.79	0.76	0.168271
24	JMJD2C	0.72	0.92	0.78	0.0135931
25	KCNIP4	0.97	0.99	0.98	0.774369
26	KIAA1797	0.62	0.96	0.65	0.0224383
27	LDB2	0.88	0.75	1.17	0.523745
28	LMCD1	1.03	1.25	0.82	0.820943
29	MCTP1	1.4	1.48	0.68	0.243331
30	MTAP	0.83	1.11	0.75	0.00922227
31	MYRIP	0.66	0.56	1.18	0.353214
32	OSBPL10	0.63	0.77	0.82	0.0936334
33	PCDH7	0.82	0.95	0.86	0.311684
34	PPP2R2B	0.83	0.87	0.95	0.749696
35	PTPRD	1.2	1.38	0.87	1
36	PTPRG	2.12	2.17	0.98	0.467799
37	RARB	0.91	0.95	0.96	0.541809
38	RBMS3	0.85	1.08	0.79	0.368427
39	RFTN1	0.85	1.27	0.67	0.211959
40	ROBO1	1.03	1.78	0.58	0.56304
41	ROBO2	0.94	1.08	0.87	0.301447
42	SLC22A14	0.82	0.89	0.92	0.384548
43	SLC6A6	1.08	1.06	1.02	0.814483
44	SLIT3	0.69	1.05	0.66	0.0392125
45	SMARCA2	0.87	0.88	0.99	0.377831
46	SPAG16	0.28	0.57	0.49	0.034783
47	SRGAP3	0.92	0.95	0.97	0.891908
48	SUCLG2	0.38	0.55	0.69	0.078348
49	SV2C	0.85	0.95	0.89	0.185139
50	THRB	0.85	0.96	0.89	0.277145
51	TRAK1	0.67	0.93	0.72	0.00921496
52	WDR1	0.76	0.98	0.78	0.116424
1Genes are ordered alphabetically
2P-values from 2-sided Wilcoxon tests
