# Supplementary material for: Integrative genomics analysis of genes with biallelic loss and its relation to the expression of mRNA and micro-RNA in esophageal squamous cell carcinoma
Source: BMC Genomics. 2015 Sep 26;16:732. doi: 10.1186/s12864-015-1919-0 (PMC4584010; doi:10.1186/s12864-015-1919-0)
Supplement: Additional file 3: Table S2. — Expression of miRNAs (n = 60) and targeted genes (n = 32) in ESCC cases (n = 30) by biallelic loss status. (XLSX 11 kb) [file 12864_2015_1919_MOESM3_ESM.xlsx]

## Sheet: S Table 2
Date: 25 Jan 2015
Supplementary Table 2: Expression of miRNAs (n=60) and targeted genes (n=32) in ESCC cases (n=30) by biallelic loss status
Gene name	Conversed	miRNA expression	miRNA expression	Ratio of miRNAs
	miRNA	median fold change	median fold change	median fold changes
	at 3'UTR	with	without	with/without
		biallelic loss	biallelic loss	biallelic loss
ADAMTS9	miR-205	1.72	7.37	0.23
ATP2B2	miR-181b	0.67	1.98	0.34
ATP2B2	miR-181a	2.25	0.76	2.96
ATP2B2	miR-181c	2.19	1.76	1.24
BNC2	miR-142-3p	0.98	2.16	0.45
CACNA2D3	miR-23b	0.66	0.48	1.38
CACNA2D3	miR-23a	7.32	4.42	1.66
CHL1	miR-10b	9.07	3.79	2.39
CHL1	miR-10a	2.33	1.08	2.16
DOCK2	miR-143	0.51	0.44	1.16
DOCK3	miR-454	1.57	1.35	1.16
DOCK3	miR-130a	1.79	0.89	2.01
DOCK3	miR-130b	2.94	3.1	0.95
DOCK3	miR-301a	1.66	2.88	0.58
ERC2	miR-9	13.14	0.74	17.76
FOXP1	miR-183	3.29	2.67	1.23
GPD1L	mir-155	1.03	1.67	0.62
GRM7	miR-34a	2.04	3.39	0.6
GRM7	miR-449a	3.27	2.3	1.42
IQGAP2	miR-133a	0.03	0.11	0.27
IQGAP2	miR-133b	0.08	0.24	0.33
JMJD2C	miR-642	0.56	0.9	0.63
JMJD2C	miR-618	0.48	1.55	0.31
KCNIP4	miR-23b	0.64	0.33	1.94
KCNIP4	miR-23a	0.61	5.91	0.1
LDB2	miR-135a	1.22	1.95	0.63
LDB2	miR-135b	1.73	2.38	0.73
MTAP	miR-511	0.74	0.83	0.89
MYRIP	miR-34a	1.78	1.16	1.53
MYRIP	miR-449a	3.34	2.39	1.4
OSBPL10	miR-182	5.23	5.07	1.03
PPP2R2B	miR-494	1.13	1.14	0.99
PTPRD	miR-24	1.05	0.47	2.23
RARB	miR-1	2.57	0.28	9.18
RARB	miR-206	0.09	0.13	0.69
RBMS3	miR-19a	13.36	7.37	1.81
RBMS3	miR-19b	1.81	1.2	1.51
RFTN1	miR-200a	2.18	2.66	0.82
RFTN1	miR-141	1.13	6.1	0.21
ROBO1	miR-363	1.91	1.47	1.3
ROBO1	miR-25	2.59	1.34	1.93
ROBO1	miR-92a	1.91	0.69	2.77
ROBO1	miR-32	2.19	1.8	1.22
ROBO2	miR-363	1.91	1.47	1.3
ROBO2	miR-25	2.33	1.34	1.74
ROBO2	miR-92a	1.91	0.66	2.89
ROBO2	miR-32	0.91	2.31	0.39
SLC6A6	miR-214	1.4	0.39	3.59
SMARCA2	miR-128	2.52	0.81	3.11
SUCLG2	miR-124	2.8	3.84	0.73
SV2C	miR-135a	1.8	1.19	1.51
SV2C	miR-135b	1.73	5.11	0.34
THRB	miR-425	1.66	1.57	1.06
TRAK1	miR-497	0.73	0.48	1.52
TRAK1	miR-16	1.19	1.08	1.1
TRAK1	miR-195	1.4	0.62	2.26
TRAK1	miR-15b	1.39	1.64	0.85
TRAK1	miR-15a	1.01	1.75	0.58
WDR1	miR-125a-5p	0.61	0.62	0.98
WDR1	miR-125b	0.34	0.5	0.68
Sorted alphabetically by gene name
