# Supplementary material for: Integrative genomics analysis of genes with biallelic loss and its relation to the expression of mRNA and micro-RNA in esophageal squamous cell carcinoma
Source: BMC Genomics. 2015 Sep 26;16:732. doi: 10.1186/s12864-015-1919-0 (PMC4584010; doi:10.1186/s12864-015-1919-0)
Supplement: Additional file 4: Table S3. — Tumor:normal fold change for expression of 396 miRNAs in 30 ESCC cases. (XLS 283 kb) [file 12864_2015_1919_MOESM4_ESM.xls]

## Sheet: S Table 3
DATE: 14 Aug 2015
Supplementary Table 3: Tumor:normal fold change for expression of 396 miRNAs in 30 ESCC cases
Row no.	Assay	Case no.																														Average fold change	No. cases with data
		E1	E2	E3	E4	E5	E6	E7	E8	E9	E10	E11	E12	E13	E14	E15	E16	E17	E18	E19	E20	E21	E22	E23	E24	E25	E26	E27	E28	E29	E30
1	hsa-miR-200b-4395362	0.0186	4.138	0.2253	12.6421	0.4407	0.4032	7.8015	11.4129	1.4637	2.3834	440.152	15.2268	835.781	1.3608	0.0463	0.0215	142.356	1.5858	279.528	1.3983	3.9127	4.5312	1.1925	5.3917	0.2829	3.439	4.6679	0.1461	0.2729	6.8272	59.635	30
2	hsa-let-7b-4395446	0.2324	1.6608	0.7697	0.6716	0.3975	1.2878	0.2778	4.6262	1.297	0.2643	0.3127	0.3741	1.1564	0.265	1.2042	0.7855	0.2804	0.4617	1.436	0.4587	0.7069	1723.64	1.5993	0.7736	0.1207	0.0774	0.5859	0.535	0.2391	2.2212	58.2907	30
3	hsa-miR-205-4373093	0.1014	2.9187	0.1532	9.6248	0.3509	0.394	8.1988	11.6817	0.8931	316.022	120.706	3.2918	745.53	0.5974	24.0461	15.0995	115.318	0.3338	132.928	6.5431	40.6685	78.2428	1.2159	2.7138	0.2378	1.3233	2.1212	0.4817	0.3377	6.5575	54.9544	30
4	hsa-miR-494-4395476	0.2289	0.807	1098.18	1.1573	3.1424	0.2075	3.3074	9.8525	1.2827	0.2339	2.402	0.81	70.7722	0.6022	1.0141	0.418	0.6521	1.1309	3.4028	34.6628	1.1386	57.5946	13.4943	1.6564	0.6588	0.605	1.1106	0.5511	0.5008	10.9521	44.0842	30
5	hsa-miR-106b-4373155	234.341	6.4894	0.5753	1.4397	0.8576	1.485	1.3736	17.2136	1.4974	40.3109	19.2122	4.1331	12.0775	1.599	0.2023	5.946	4.2579	2.6074	11.2489	9.0541	3.7271	384.357	0.5351	9.9892	0.6896	16.9043	8.9264	0.4006	0.9496	4.9059	26.9102	30
6	hsa-miR-203-4373095	74.7214	9.9315	0.0654	0.8422	0.1737	0.0027	9.3193	1.2799	1.1765	115.955	61.9977	0.8418	51.6606	0.2102	0.12	1.1913	308.358	0.0807	90.864	0.5034	13.7166	1.2615	0.0193	1.9844	0.2499	4.2243	3.6247	0.0023	0.0218	0.1424	25.1514	30
7	hsa-miR-138-4395395	556.056	0.4817	0.139	1.2977	0.5721	2.5927	0.5748	5.6614	0.6518	1.2084	0.3071	2.1154	0.2315	0.8521	1.0414	1.2839	0.0777	2.3073	0.4734	8.815	0.7581	1.7604	1.4228	2.8173	2.2909	0.4782	0.7588	5.2415	0.5721	0.2174	20.1019	30
8	hsa-miR-125a-5p-4395309	0.0028	1.6414	0.8271	0.5923	0.1624	3.5604	557.565	5.9563	0.6189	1.6529	0.1811	0.2221	0.3009	0.322	0.1413	1.1941	0.0326	0.1572	0.445	1.1927	0.1062	6.3922	0.8562	1.9504	0.1707	0.1639	0.6076	0.8632	1.0206	1.0299	19.6643	30
9	hsa-miR-923-4395264	13.1908	3.8685	2.7284	6.4178	2.3513	0.0247	11.8095	2.5154	0.675	0.7261	6.7415	1.4472	46.482	0.5192	0.3407	0.1587	3.14	2.8816	8.9936	112.185	5.1956	178.097	39.8163	2.0074	4.1304	1.8643	1.0824	0.5931	0.239	108.622	18.9615	30
10	hsa-miR-151-3p-4395365	4.5884	2.8765	1.0587	0.9291	1.2253	0.8721	1.2531	5.8568	0.8835	2.2127	467.72	0.4518	2.5076	1.3089	0.3989	0.532	1.4981	1.3647	5.9014	5.6607	0.8576	7.5196	3.3279	2.3495	0.16	2.4346	1.8706	0.7171	0.9897	2.7438	17.7357	30
11	hsa-miR-126*-4373269	1.7067	25.0163	0.9083	1.8146	0.4658	0.0893	1.801	16.9263	0.8763	2.5852	6.0883	0.7251	2.2347	0.2046	0.0977	0.67	1.7979	0.189	294.889	14.8283	1.5095	24.9528	50.7096	3.7522	0.3813	2.2694	0.844	0.2738	0.0727	0.3314	15.3004	30
12	hsa-miR-224-4395210	0.0195	3.9727	0.2972	6.8945	1.161	0.1407	9.153	33.4586	1.6086	39.3775	3.1659	3.4275	109.174	0.586	9.8213	0.7424	83.527	2.368	11.6851	3.6934	3.2246	50.8015	2.8914	4.2076	0.5631	4.0428	3.3577	0.169	0.404	8.4482	13.4128	30
13	hsa-miR-26b-4395167	0.0019	4.0034	0.521	0.5234	0.1566	0.0008	0.4128	12.3978	0.5917	1.0161	3.2007	1.0126	4.0015	0.2208	0.1073	0.8291	1.0725	0.4014	28.0412	3.9428	0.853	22.6439	41.1921	200.998	0.1266	0.5553	0.4113	0.2214	0.1423	3.4135	11.1004	30
14	hsa-miR-200c-4395411	0.0008	1.1589	0.2316	5.7339	0.9942	0.4916	3.1527	4.2576	0.6958	2.5058	121.302	5.7336	51.4764	0.3362	0.1185	0.0323	27.6544	1.0181	59.1318	2.4934	23.5405	1.9728	0.4709	3.1633	0.3124	2.4781	1.1055	0.1748	0.5033	0.4155	10.7552	30
15	hsa-let-7e-4395517	1.1985	1.7777	0.6026	0.4937	0.312	0.6824	0.3447	27.1869	0.638	1.1175	2.3792	0.7647	1.6392	0.3481	0.4152	1	0.2361	0.4671	0.1697	0.8322	0.326	223.102	4.665	1.7654	0.1517	0.3494	0.4191	0.5349	0.2623	3.4185	9.25332	30
16	hsa-miR-99a-4373008	0.0038	2.8651	0.4262	1.1985	0.5727	0.2381	0.7679	44.7716	0.5972	0.4972	5.9677	1.5939	2.4155	0.6514	0.2248	0.312	0.8108	0.5081	35.664	1.8637	0.7378	68.5988	80.7155	1.776	0.2164	1.053	0.2451	0.1548	0.1225	2.5731	8.60477	30
17	hsa-miR-801-4395183	39.4219	2.0148	1.9241	9.8137	4.7648	0.0972	6.3825	2.5227	0.9413	0.8075	8.7753	1.3249	37.5835	1.674	0.4573	0.3823	1.7894	1.4774	5.2514	28.9479	6.5376	38.5871	4.1838	0.8483	1.8081	1.296	2.3194	2.0901	0.6967	12.8757	7.58656	30
18	hsa-miR-15b-4373122	5.5468	1.7991	0.0791	0.8911	0.6252	0.8905	0.3201	24.94	3.7869	3.1728	0.5374	1.644	14.1727	0.5372	0.7983	1.3303	1.1021	0.4042	94.4157	6.8825	0.5472	22.5812	14.7934	3.1078	0.1527	2.07	4.1537	0.3059	1.3932	6.0635	7.30149	30
19	hsa-miR-489-4395469	82.4578	5.3548	6.1783	2.6355	0.2666	10.6458	0.6367	1.0197	1.4469	3.733	12.2901	2.1811	0.5218	1.4086	0.0176	2.5598	58.4361	1.9396	2.5587	0.2017	0.4796	4.2872	0.0788	3.5118	0.4346	1.0175	2.0167	5.9111	3.0357	0.2537	7.25056	30
20	hsa-miR-100-4373160	0.0006	3.4711	0.854	0.0132	0.0002	0.3528	0.4509	21.9992	0.2556	0.4493	4.4252	0.8406	1.6207	0.3021	0.3469	1.6167	0.3205	0.4901	62.6209	3.8134	0.0055	48.5385	37.9523	0.8776	0.1951	0.3768	0.3012	0.2537	0.2036	2.4385	6.51289	30
21	hsa-miR-93-4373302	0.0818	1.9522	0.9463	0.9665	1.408	1.8967	1.4002	24.2387	1.2799	2.0323	4.0382	1.3521	23.7209	1.1163	0.5941	0.7531	1.2676	2.1238	4.2573	7.7161	1.6751	48.3759	11.2238	2.0118	0.9673	1.3414	3.195	0.8172	0.8186	40.042	6.45367	30
22	hsa-miR-146a-4373132	0.0895	6.7332	1.4402	1.8761	1.1715	8.3155	1.2656	3.1795	0.6649	0.0722	50.6135	3.5967	2.9923	1.061	0.7544	0.5409	6.9869	0.8786	7.4613	1.1513	4.9813	30.0865	0.6089	0.4026	0.7594	2.3615	0.982	0.1513	0.5683	1.5296	4.77588	30
23	hsa-miR-132-4373143	0.0131	1.3731	2.2773	0.9937	1.0705	0.8911	1.2132	4.0805	1.6184	0.2286	4.4377	0.7432	1.1707	0.4735	1.4812	1.0073	0.3815	1.1485	4.5647	6.2124	0.6271	17.1472	54.1757	0.677	0.6916	0.8781	1.0395	2.2436	0.8172	1.7643	3.84805	30
24	hsa-miR-565-4380942	14.4605	2.8451	1.6032	1.4941	0.771	0.1667	1.0959	17.5944	0.7532	1.0549	0.082	0.5407	17.06	0.6346	3.9435	0.2414	0.1833	0.4475	11.5203	6.2857	1.0448	2.7332	20.6313	0.3153	0.1697	0.1401	0.3466	0.4906	0.357	6.2913	3.84326	30
25	hsa-miR-27b-4373068	0.0061	3.704	0.4637	0.7548	0.2263	1.176	0.8564	20.3675	0.6355	2.0529	39.9155	0.7787	1.525	0.255	0.3769	0.4544	0.6544	0.5094	1.0519	0.793	0.7312	18.0466	0.6876	1.686	0.1674	0.9541	0.6218	0.376	0.0847	1.4724	3.37951	30
26	hsa-let-7d-4395394	0.0421	1.6815	0.7797	0.5627	0.2835	1.6141	0.4745	6.361	0.681	1.6899	1.8438	0.5268	3.8449	0.3792	0.5782	0.8623	0.3556	0.7805	0.7159	4.3575	0.2415	30.3412	8.2947	3.7554	0.2482	0.7271	1.0764	0.6227	0.5912	16.7763	3.03631	30
27	hsa-miR-425-4380926	7.7509	2.8689	0.501	1.484	1.5854	0.9481	0.6485	14.065	0.4803	5.6044	13.8905	1.5883	2.8632	0.662	0.3472	0.6809	1.7234	0.8498	5.3087	1.3138	1.1968	6.166	2.3116	1.6596	0.4027	5.8158	1.5677	0.2893	0.2756	1.8317	2.88937	30
28	hsa-miR-134-4373299	0.0236	1.7954	11.8418	0.2695	0.195	0.4165	0.3888	7.6221	0.7951	0.1707	10.6087	1.7078	0.0612	0.1514	6.8636	0.161	0.3632	1.786	1.2158	2.5229	2.1487	9.5172	1.4262	0.6331	0.8398	0.6889	0.6411	2.4888	0.1892	12.1356	2.65562	30
29	hsa-miR-26a-4395166	0.0088	3.0474	0.551	0.8461	0.2591	0.8518	0.3165	11.0595	0.936	1.6995	2.8452	0.7411	1.9969	0.2198	0.1382	0.831	0.8733	0.4102	5.7487	1.7466	0.5823	19.0363	16.206	1.7875	0.1789	0.7533	0.7271	0.5799	0.2134	2.2439	2.58118	30
30	hsa-miR-93*-4395250	2.3756	2.4294	0.3852	0.9463	0.8382	1.0333	0.6808	3.9298	1.1663	2.3283	2.444	1.0781	2.0337	0.747	0.4039	1.3353	0.5664	0.7884	2.7946	1.8757	0.6818	31.1473	0.8193	4.6559	0.2909	1.9432	1.0369	0.8838	1.7717	1.2886	2.48999	30
31	hsa-miR-195-4373105	0.0015	8.4359	1.2284	0.8751	0.5467	1.3559	0.3893	8.1518	0.6177	3.3658	3.5229	0.9099	1.082	0.314	0.0661	0.3501	1.4181	0.4884	6.7472	3.7401	0.4548	15.4918	5.1827	3.6814	0.213	2.2101	0.5537	0.3109	0.2606	1.401	2.44556	30
32	hsa-miR-30d-4373059	2.733	3.1022	0.3974	0.7343	0.2625	1.1373	0.8437	19.4971	0.7449	1.8539	1.6094	0.5096	1.0318	0.2839	0.1539	0.5932	0.6815	0.3815	5.2952	3.1707	0.4134	9.9	12.5643	1.7115	0.169	0.4272	0.7354	0.3189	0.1648	1.3956	2.42724	30
33	hsa-let-7c-4373167	10.5812	1.869	0.1982	3.287	0.2812	0.4781	0.3096	9.2873	0.3716	0.2002	0.7042	0.3608	3.379	0.1667	1.4921	0.467	0.3069	0.3462	5.7797	0.2917	1.5333	20.0796	5.6363	0.6821	0.0946	0.1198	0.1213	0.1924	0.1153	2.7625	2.38316	30
34	hsa-miR-197-4373102	0.6888	0.8907	0.3981	3.1199	0.1278	0.9196	0.353	6.1337	0.3403	0.759	0.1536	0.2388	1.2213	2.8517	0.707	0.4225	0.0372	0.1205	15.7379	0.7906	0.5996	24.9279	1.0292	5.2416	0.2323	0.5609	0.6229	0.3905	0.6364	0.2718	2.35084	30
35	hsa-miR-365-4373194	0.0128	2.8226	0.8127	0.4962	0.2755	1.5136	0.2584	10.5129	1.0799	3.3223	1.4707	0.688	0.7799	0.3258	0.8484	1.029	0.2407	0.2547	1.465	4.0939	0.2974	16.1571	4.5873	11.3143	0.3743	0.5395	0.4774	0.4165	0.237	3.8005	2.35014	30
36	hsa-miR-149-4395366	1.4867	1.8949	0.563	0.3587	0.3383	0.383	0.5917	0.7678	0.8085	5.7697	0.9185	0.18	2.4687	0.3592	0.8532	0.4523	0.0777	0.3449	3.4418	0.2461	1.7988	36.9438	1.6327	3.0629	0.2344	0.8303	0.3772	0.6535	0.0694	0.8586	2.29221	30
37	hsa-miR-27a*-4395556	1.6434	0.4543	0.4046	5.2097	0.725	0.4593	0.2327	3.3291	2.1848	2.9871	2.3809	0.3243	2.7444	1.0101	0.3602	1.3967	1.3949	0.7355	5.3737	4.3922	0.8162	3.2232	23.0258	0.2746	0.2354	0.9972	0.6209	0.183	0.4401	0.6093	2.27229	30
38	hsa-miR-30c-4373060	0	3.3495	0.6692	0.7241	0.1612	1.6812	0.2515	11.3198	0.5423	0.9908	7.9889	0.4577	0.9859	0.3482	0.22	0.4918	0.7402	0.4777	4.3812	1.2245	0.1794	12.142	7.6608	3.6432	0.1128	1.3611	0.6055	0.5432	0.1754	1.7267	2.17186	30
39	hsa-miR-99b-4373007	0.0087	1.6488	2.183	0.1398	0.3491	1.9677	0.1751	11.7099	1.0239	0.4963	1.0882	0.3226	0.5664	0.2561	1.0713	1.4985	0.1317	0.6128	1.0168	1.5317	0.1077	18.0234	9.0208	1.0983	0.2595	0.1751	0.561	1.9586	0.3287	4.5359	2.12891	30
40	hsa-miR-27a-4373287	0.0215	4.0406	0.6343	1.4089	0.5622	1.2345	0.6179	9.5093	0.7898	1.7276	5.08	0.2549	1.6357	1.4783	0.6941	0.9563	1.1233	0.5499	3.9099	1.9938	0.7687	10.7625	1.3145	1.3183	0.3993	2.3837	1.119	0.3002	0.5666	1.6968	1.96175	30
41	hsa-miR-497-4373222	1.4978	2.9198	0.3711	0.5292	0.2441	0.7265	1.2279	3.1755	0.0802	0.5337	2.4612	0.4755	0.8089	0.164	0.3206	0.2796	0.3107	0.2971	2.2683	4.9191	0.0771	22.0446	1.9695	2.0108	0.1046	0.3316	0.1357	0.5139	0.1337	4.7091	1.85471	30
42	hsa-miR-30e*-4373057	0.1633	2.2313	0.4792	0.7381	0.1119	0.8782	0.2327	1.5447	0.5491	0.471	1.2952	0.2015	0.2061	0.0578	0.2462	0.5196	0.095	0.2541	10.31	1.5095	0.1572	15.8447	14.3697	1.2434	0.0538	0.1527	0.1566	0.565	0.0899	0.5097	1.84124	30
43	hsa-miR-30a-4373061	1.2313	6.8112	0.8538	0.9807	0.3755	1.3185	0.4425	10.1203	0.5067	1.5023	2.7344	0.4893	0.5436	0.3537	0.1262	0.3799	0.9135	0.525	1.85	2.9391	0.3587	6.7458	4.8251	2.2377	0.2102	0.6592	0.7749	0.4577	0.1892	1.2451	1.7567	30
44	hsa-miR-29a-4395223	0.0114	1.861	0.7415	0.7917	0.6142	1.0102	0.6176	4.7052	0.5841	0.8404	2.5281	0.787	3.4154	0.343	0.7603	0.4325	1.1621	0.3916	4.7176	5.1232	1.2618	7.7262	3.9324	2.6357	0.3863	0.5084	0.833	0.5516	0.6985	2.4308	1.74676	30
45	hsa-miR-409-3p-4395443	1.3405	1.5633	6.0556	1.4759	0.8991	0.5148	0.886	4.317	1.5652	0.421	1.6784	1.0355	0.8627	0.3194	4.3031	2.8347	0.1101	0.6369	0.7324	0.5944	0.3436	3.0863	0.5031	3.6183	1.1199	3.1701	2.1977	1.0024	0.1881	2.5917	1.66557	30
46	hsa-miR-331-3p-4373046	0.1081	0.2004	1.3984	1.4645	0.8705	0.6716	1.0122	8.443	0.5574	3.7653	1.6663	0.1352	0.8798	0.3934	0.5845	1.3914	0.2007	0.8542	10.0334	1.9075	0.371	3.0119	1.3271	1.7775	0.7086	0.8488	0.6116	0.7654	0.8972	0.3453	1.57341	30
47	hsa-miR-126-4395339	0.0215	6.6503	0.5457	1.1741	0.5695	0.9311	0.856	1.4434	0.4583	2.7396	9.6126	2.0496	0.8317	0.2133	0.1305	1.7794	2.2902	0.6597	1.2132	1.1113	0.6182	2.4754	0.2352	3.9703	0.3745	1.6594	1.3295	0.2736	0.0921	0.3698	1.55597	30
48	hsa-miR-345-4395297	2.5832	1.8893	1.7696	0.6467	0.4743	0.9448	1.0007	2.6954	0.9328	1.7265	1.7743	1.3849	1.7964	1.4632	0.7997	0.7769	0.5597	0.9755	0.7637	0.4737	0.4912	6.7871	0.3292	2.5734	0.5508	3.4414	1.8826	1.5734	0.2878	2.6229	1.53237	30
49	hsa-miR-135a*-4395343	1.562	1.2014	2.5421	1.3645	0.3419	0.7391	2.93	0.4689	0.6036	0.1776	0.179	0.3698	2.3328	0.2948	0.7168	0.2596	0.4126	0.7639	2.5033	1.1006	0.9583	8.8865	3.6399	1.3034	0.7833	0.435	0.4934	1.0941	1.5171	2.6129	1.41961	30
50	hsa-miR-214-4395417	0.0001	2.2118	4.9948	0.9449	0.3162	2.8998	0.2962	2.7446	0.9634	0.3681	0.3246	0.2776	1.1116	0.2397	1.7282	0.7012	0.1781	0.2565	0.4183	1.6818	0.2598	9.8812	0.2479	1.8479	0.1911	0.3304	0.4082	1.2889	0.6957	2.6442	1.34843	30
51	hsa-miR-30e-4395334	0.9381	5.1124	0.6124	0.8298	0.3147	0.8546	0.6793	4.9514	0.872	1.1016	6.1893	0.4292	0.3154	0.1818	0.0913	0.2247	0.5587	0.3651	3.1995	1.1194	0.3355	3.6432	2.2427	1.9578	0.1432	0.5477	0.3817	0.7814	0.1702	0.2881	1.31441	30
52	hsa-miR-188-5p-4395431	1.1132	0.8794	2.0267	3.1275	1.0249	0.512	2.2209	3.208	0.7877	0.0897	0.3068	0.5582	0.9274	0.8344	1.9609	0.13	0.7719	0.5676	4.1765	2.6682	0.9243	1.1311	1.3361	1.3802	0.1788	0.4776	4.3264	0.5017	0.8266	0.4231	1.31326	30
53	hsa-miR-422a-4395408	0.6178	3.2899	0.4322	0.3642	0.5278	0.3295	0.4794	2.353	1.624	0.5125	1.6503	0.4597	2.3474	0.21	0.1452	2.1059	0.0901	0.1778	4.9155	1.7419	0.3904	6.1125	3.6539	0.5648	0.0938	0.3191	0.9306	0.3243	0.061	2.3498	1.30581	30
54	hsa-miR-186-4395396	0.0652	4.4439	0.7544	1.1464	0.439	1.0213	0.4214	2.7752	0.9391	0.6594	5.0733	0.5341	0.4889	0.2767	0.1484	0.3662	0.8031	0.4985	4.2418	1.3777	0.6662	2.3923	1.1595	3.5968	0.2103	1.3248	0.8445	1.3757	0.2662	0.5692	1.29598	30
55	hsa-miR-532-3p-4395466	1.3182	0.5683	0.4078	0.6364	0.4543	0.7127	0.907	2.5034	0.7095	0.2445	0.1959	0.6514	2.6372	0.6673	0.5308	0.6051	0.2828	0.1766	5.8771	1.8038	0.1631	3.1508	7.8937	2.2663	0.1711	0.2144	0.3302	0.377	0.2547	2.0656	1.29257	30
56	hsa-miR-143-4395360	0.0028	5.3625	1.5914	0.9363	0.3123	3.7358	0.1158	0.689	0.4808	0.9002	4.8551	0.3072	0.1439	0.1808	0.1605	0.9588	0.1567	0.3951	0.2626	1.1649	0.0409	11.9505	0.767	1.2656	0.0854	0.3267	0.1692	0.506	0.053	0.7467	1.28745	30
57	hsa-miR-342-3p-4395371	0.0001	3.0411	1.7312	0.8122	0.4179	1.608	0.7563	1.9725	0.6223	0.5912	8.1037	1.9622	0.7939	0.3483	0.5153	1.0446	1.2564	0.6653	0.8192	0.3373	0.7026	2.977	0.6294	1.0314	0.5046	0.6646	1.5387	1.381	0.2494	0.518	1.25319	30
58	hsa-miR-28-3p-4395557	0.0017	1.7187	1.5045	0.7764	0.3464	1.7291	0.3016	1.7217	0.7096	0.2563	2.0856	0.2304	0.3898	0.1712	0.4452	0.56	0.0915	0.4999	1.5905	1.3056	0.1267	6.3502	4.5693	2.3338	0.2673	0.2409	0.3154	1.0055	0.2351	1.1981	1.1026	30
59	hsa-miR-378-4395354	5.0835	2.2578	0.5042	0.7852	0.4184	0.241	0.6096	2.2597	0.5943	0.4207	1.1	0.2466	0.9084	0.3004	0.0639	0.5024	0.1037	0.318	3.6878	2.2518	0.1331	1.5125	3.2467	1.4052	0.1183	0.7179	0.8925	0.3041	0.0771	1.719	1.09279	30
60	hsa-miR-145-4395389	0.0001	1.0621	1.1013	0.519	0.115	2.4616	0.0011	0.6432	0.6069	0.0722	0.2895	0.0792	0.1134	0.0276	0.5797	0.6031	0.0145	0.2232	0.2515	0.3226	0.0183	15.1332	5.0628	0.5621	0.0629	0.025	0.0422	0.8588	0.0331	1.8092	1.08981	30
61	hsa-miR-766-4395177	0.1005	2.3311	1.3017	0.4325	0.5864	1.4004	0.3306	4.2187	0.6062	0.5015	0.8447	0.0884	0.1102	0.156	0.9398	0.5681	0.0294	0.1767	0.7742	0.8002	0.087	9.3279	0.5848	0.3456	0.0956	0.0172	0.0368	4.3673	0.1666	0.0942	1.04734	30
62	hsa-miR-768-3p-4395188	2.3664	1.394	1.4342	1.1772	0.7978	0.7564	0.8571	1.5619	0.9172	0.318	0.4034	0.5088	2.1029	0.4026	0.319	0.3197	0.3767	0.44	2.2094	0.9772	0.8389	5.2748	0.7964	0.5012	0.3287	0.2581	0.2458	0.8081	0.3659	1.0109	1.00229	30
63	hsa-miR-150-4373127	0.0012	0.6438	0.6443	0.7938	1.4091	0.4444	1.8168	0.4672	0.2766	0.0996	1.2102	1.3636	0.8519	0.0888	0.3419	0.4523	0.526	0.3122	9.3487	0.0901	3.2257	0.7063	1.5478	0.0435	0.5205	1.521	0.1616	0.2107	0.2239	0.2486	0.986403	30
64	hsa-miR-191-4395410	0.0008	1.8562	1.0426	0.8103	0.3493	2.6959	0.3373	0.6185	0.3687	0.6436	2.377	0.5265	0.3057	0.4228	0.599	0.586	0.5878	0.7447	0.1151	0.3974	0.2617	1.0493	0.0819	1.0524	0.2948	8.3608	1.0623	0.5858	0.5602	0.5706	0.9755	30
65	hsa-miR-625*-4395543	1.6502	3.0234	3.5632	0.8962	0.4692	0.3675	0.407	1.3956	0.5901	0.4024	0.6525	1.0346	2.1076	0.5103	0.2778	0.098	0.927	0.3194	1.5881	0.4045	1.2591	0.5051	0.1564	1.7294	0.4004	0.5745	0.5792	1.0805	0.7099	0.9225	0.953387	30
66	hsa-miR-133b-4395358	0.005	1.0419	0.9858	0.5276	0.6673	2.8746	0.1295	0.1204	4.0179	0.1279	0.7248	0.061	0.0833	0.031	0.1117	0.2146	0.0128	0.1988	0.2746	1.0923	0.033	4.4981	2.6016	0.1498	0.0375	0.0153	0.0075	0.5211	0.0078	0.205	0.71265	30
67	hsa-miR-30a*-4373062	0.0909	2.7674	0.7786	0.5626	0.1246	1.6513	0.1412	0.7194	0.3008	0.1964	0.8152	0.1918	0.0617	0.0199	0.2189	0.4322	0.0482	0.2389	0.889	0.5387	0.0596	5.3544	1.2422	0.6551	0.0662	0.0666	0.0976	0.5354	0.0415	0.2787	0.6395	30
68	hsa-miR-320-4395388	0.004	0.8521	0.6837	0.6327	0.3007	2.3193	0.5696	1.6914	0.5723	0.291	0.1657	0.2315	0.5021	0.2005	0.5006	0.3868	0.1711	0.5105	0.1933	0.4963	0.2904	3.8297	0.1156	0.7353	0.2928	0.1768	0.2601	0.8546	0.4497	0.475	0.625173	30
69	hsa-miR-140-3p-4395345	0.004	1.8466	0.6026	0.4218	0.3482	1.9766	0.5924	0.3203	0.2844	0.1851	0.6368	0.4431	0.3148	0.1804	0.402	0.8145	0.4044	0.3782	0.3822	0.2278	0.2633	0.6031	0.1216	0.3999	0.1979	0.1988	0.2423	0.4943	0.2976	0.21	0.459833	30
70	hsa-miR-133a-4395357	0.0068	1.0587	1.5919	0.466	0.1161	6.0414	0.0409	0.0148	0.3426	0.0508	0.4146	0.0593	0.0112	0.0171	0.1604	0.3324	0.0204	0.3714	0.0223	0.1022	0.009	0.9386	0.131	0.2165	0.0408	0.0135	0.0144	0.5459	0.0114	0.0346	0.4399	30
71	hsa-let-7g-4395393	0.0003	3.1921	0.6287	0.8631	0.3356		0.5218	3.1259	0.5336	0.7823	2.8782	0.6662	2.5917	0.387	0.1724	0.6957	0.6294	0.6415	1.1756	1.201	0.7063	5.5471	2.5098	2680.08	0.1689	0.5254	0.7994	0.4645	0.2647	3.2226	93.6316	29
72	hsa-miR-877-4395402	29.4722	1.8647	1.3935	1.8221	0.4992	0.7105	1.897	27.4781		0.0722	0.2567	0.2514	5.8656	1.6341	3.5831	0.2745	0.1254	5.9514	12.0553	140.972	0.1906	60.4561	29.1942	1.7501	0.573	0.0023	0.4692	373.779	0.7846	66.1769	26.5364	29
73	hsa-miR-21-4373090		21.8486	6.7498	4.5853	3.7315	1.6729	7.2132	85.2324	1.9901	11.3161	296.389	10.5502	16.4679	6.7499	0.7262	2.7291	45.9314	60.4134	21.6496	15.0084	2.4237	41.139	4.2336	6.8479	2.9146	26.9303	24.6793	4.2797	1.1065	8.3088	25.6489	29
74	hsa-miR-22-4373079	5.1873	12.3633	20.5353	1.3879	2.6832	2.2381	1.0263	36.2048	0.4465	68.1207		3.0332	5.9316	0.439	0.0279	0.1649	4.9805	1.6893	34.9675	62.2772	1.1133	120.858	15.8807	42.2471	4.7524	58.7564	2.0499	1.1979	0.1194	195.257	24.3426	29
75	hsa-miR-29c-4395171	0.2025	2.559	0.9323	2.8416	0.4046	0.1868	2.6922	19.6742	2.3832	0.7387	2.3895	0.7813	6.4542	0.4593	0.1288	0.4449	0.6156	0.4582	194.445	83.1467	6.1198	64.2854		2.0585	0.2724	0.6258	0.5964	0.3736	0.8608	2.365	13.7757	29
76	hsa-miR-140-5p-4373374		4.1506	1.8796	0.9305	0.455	0.8577	0.408	5.4012	0.4436	0.7318	4.7512	0.8163	335.241	0.6936	0.229	0.2509	1.0469	0.3916	3.9229	2.195	0.4562	11.3021	1.6242	0.8185	0.4761	1.3184	0.3788	0.79	0.2592	1.3295	13.2259	29
77	hsa-miR-539-4378103	0.0128	3.2144	1.2156	0.2258	0.1575	0.0347	0.981	4.1413	1.2184	0.3008		2.5082	5.5708	0.0957	2.0427	2.9824	0.1618	0.5797	1.0423	1.7785	0.7268	312.07	20.1928	0.6842	0.8744	6.2934	0.9706	0.172	0.1871	2.9068	12.8739	29
78	hsa-miR-193a-5p-4395392		1.3069	1.4107	1.5031	0.0738	1.5305	0.3379	209.248	0.4702	0.7672	0.0874	0.0531	1.0282	0.0003	0.6975	0.7595	0.1152	0.4486	0.5402	4.3389	0.2337	65.4809	0.4343	5.0882	0.4369	0.1759	0.601	0.2926	1.207	8.7508	10.6006	29
79	hsa-miR-221-4373077		6.2231	0.7293	2.1423	0.5363	0.2587	2.4513	22.4954	0.81	6.3642	28.3194	0.9335	26.9826	1.7863	1.2949	0.6579	0.5679	0.3911	18.292	2.7974	73.9472	37.5358	19.0785	5.9891	0.425	11.6392	1.8373	0.3646	0.02	10.7306	9.84831	29
80	hsa-miR-650-4381006	9.2641	0.4902	1.9672	10.7395	8.32	0.311	3.1707	1.0766	1.6167	0.6734	17.0841	4.2808	62.8304	1.6133	0.9169	0.2303	1.4084	124.941		0.1099	16.2526	5.2839	0.6992	0.0351	0.9619	0.599	3.3222	1.2888	0.9535	0.7779	9.6972	29
81	hsa-miR-19a-4373099		15.0507	3.6947	0.5968	0.4552	0.5813	0.9704	11.3776	2.4619	33.8022	1.4977	2.3628	5.7598	1.8395	0.0139	1.24	25.6653	0.3226	33.2569	17.295	2.2504	57.3902	0.2762	22.2877	0.4734	14.9853	21.0756	0.4057	2.1503	0.1095	9.64306	29
82	hsa-miR-324-5p-4373052	0.119	4.2978	1.3504	2.1646	0.5638	0.9585	0.7619		0.6373	1.615	1.9956	0.4697	1.3174	0.7727	1.0895	0.4233	0.5189	1.5479	8.548	1.0278	0.1072	124.952	58.5797	1.7133	0.9291	1.1975	1.0116	1.1928	0.2518	36.1038	8.83511	29
83	hsa-miR-19b-4373098		17.5693	0.579	0.7283	0.5344	0.5743	0.8611	16.1338	0.9548	69.764	4.6694	0.6745	4.0803	0.6434	0.0429	0.2047	30.9482	1.4444	11.3654	5.6862	2.2898	17.5586	0.6159	12.2671	0.5852	23.53	5.2835	0.4165	1.81	0.3409	8.00538	29
84	hsa-miR-20a-4373286		7.6424	0.3177	0.7069	0.6104	0.52	1.9443	23.296	1.2307	51.0098	4.2239	2.379	8.1701	0.6762	0.1523	0.5822	6.6418	0.9795	17.201	13.0537	2.4814	31.4212	5.2109	6.3751	0.6051	12.7738	4.2946	0.258	1.0081	3.1529	7.2041	29
85	hsa-miR-127-3p-4373147		1.5423	1.5883	5.5764	0.253	0.5304	0.1331	35.4835	0.6286	0.5191	1.0234	0.5175	6.8169	0.183	3.4517	1.3939	0.1624	0.3322	66.9211	1.5436	0.9107	8.3482	34.6585	1.4263	0.4695	0.6572	0.7658	0.9063	0.2348	14.4942	6.60248	29
86	hsa-miR-148a-4373130		11.2611	1.9444	12.033	1.1051	0.6116	0.3697	6.101	0.1653	1.0032	10.7452	2.5517	17.7492	3.2693	0.0329	0.0755	12.5991	1.0852	23.4347	1.0492	0.3936	3.8978	2.2518	1.1597	0.4595	62.0971	6.8712	0.5949	0.2934	1.6954	6.44486	29
87	hsa-miR-181a-4373117	0.1296	4.4569	0.7371	0.7888	0.6576	0.892	5.4545	30.8677	0.5845	9.0893	0.7753	0.565	9.8118	0.4139	9.6944	1.0916	0.1113	0.6311		8.123	1.5467	37.7319	3.694	3.0888	0.2977	19.9903	0.6269	0.4631	0.148	2.2542	5.33507	29
88	hsa-miR-185-4395382	0.0212	6.1346	2.5032	2.9595	1.8353	1.5844	1.152	7.8893	1.7713	38.7241	28.5052	2.0471	8.8833	0.6015	0.7868		3.9727	2.1824	4.1431	6.6869	0.4143	8.9287	0.3012	6.5425	0.6574	3.0894	3.233	1.8074	0.1788	2.9064	5.18769	29
89	hsa-miR-374b-4381045	0.0006	12.6754	0.5326	0.6886	0.6791	1.1621	0.5806	10.9241	0.8809	14.2997		2.624	2.304	0.491	0.03	1.0672	1.6469	0.6876	18.0027	3.7195	0.4481	19.632	13.3166	29.7866	0.6517	4.6407	1.4616	0.2836	0.3448	3.4331	5.06881	29
90	hsa-miR-652-4395463		2.4547	0.2523	0.5684	1.8961	1.5624	0.2914	39.0113	1.5874	0.5488	0.6479	0.8991	3.8167	1.1332	0.2462	0.3472	0.9438	0.8439	5.6148	9.4865	0.4629	7.6537	49.2956	1.9917	0.4096	0.7653	2.5917	0.487	0.9941	6.389	4.93768	29
91	hsa-miR-362-5p-4378092	3.7124	2.2898	1.781	0.1036	1.5818	0.3057	3.9194	3.3955	2.3961	0.5805	6.3008	0.7538	12.645	2.0056	0.2435	0.5439	0.3578	1.0109		15.0481	0.8746	35.3379	25.9351	1.7277	0.2386	0.5223	0.7263	0.7311	0.2526	14.541	4.82284	29
92	hsa-miR-454-4395434	0.0006	9.9214	0.4312	1.4696	0.8011	1.574	0.4356	5.6199	1.4572	23.0571		4.424	0.8432	0.7647	0.0341	0.4682	4.4828	1.2378	19.6783	7.3954	1.0423	7.0369	1.9786	16.6109	1.1918	12.0443	13.9193	0.735	0.3702	0.2906	4.804	29
93	hsa-miR-130a-4373145	0.1684	4.8428	1.3111	1.012	0.5264	1.7861	0.1256	17.9507	0.8803	7.7206	37.3097	0.8729	0.9236	0.3802	0.2328	0.8984	0.5725	0.5633	3.9079	13.4891	0.2249	30.2578		2.901	0.4197	1.7099	1.6355	0.6355	0.3583	4.0452	4.74697	29
94	hsa-miR-21*-4395549	14.5302	2.9263	5.0444	3.024	1.7933	0.1541		3.5129	0.3879	0.6705	22.2301	0.5669	4.0299	1.908	0.712	0.3756	3.1973	0.9921	2.6576	7.2696	0.4814	15.1869	0.4104	0.9052	0.5543	1.3821	1.6594	9.2362	1.1871	27.403	4.63409	29
95	hsa-miR-886-3p-4395305		1.583	3.1543	0.5839	0.4033	0.5531	0.748	73.1475	2.1393	0.1025	3.2974	0.2574	1.62	1.4122	0.6547	0.3549	0.0489	0.5217	5.6246	2.4336	0.2823	5.0444	5.9495	0.0107	0.3259	0.1663	0.4371	0.7392	2.5898	10.9471	4.31492	29
96	hsa-miR-146b-5p-4373178		6.2524	3.4774	0.1575	1.0013	2.9803	7.0229	1.3479	26.8142	1.0925	34.524	5.5271	1.6628	2.0904	1.6604	3.9612	0.7348	1.6717	3.2169	1.0248	0.7395	5.2686	0.2208	1.8562	1.4776	1.3699	2.0696	2.1567	2.2213	0.8194	4.29035	29
97	hsa-miR-222-4395387		2.5179	0.2134	1.3753	0.3474	0.4239	1.4553	3.2672	0.8517	0.9674	2.5975	0.6872	3.0482	0.413	0.3029	0.3773	0.887	0.372	79.8607	1.7106	1.978	5.11	3.9126	1.9332	0.2827	0.5925	0.4341	0.3122	0.1454	0.6539	4.03553	29
98	hsa-miR-95-4373011		4.8693	0.2389	2.3058	0.3451	0.1585	6.1771	13.1732	0.6541	2.2598	8.8166	2.0547	1.4495	0.3981	0.7352	0.5254	0.5649	0.1711	55.2723	2.503	0.9818	5.5396	0.9191	1.7493	0.3775	0.7835	1.7815	0.3513	0.0652	0.4481	3.9886	29
99	hsa-miR-106a-4395280		4.0119	0.5822	0.9658	0.5912	0.8933	1.0527	5.4507	1.7135	10.3505	12.9884	2.0898	1.7197	0.8338	0.2885	1.1281	6.3503	2.2952	7.741	8.4743	1.7251	16.3574	2.5607	4.9412	0.7294	8.0341	4.5279	0.4224	1.2412	2.2237	3.87186	29
100	hsa-miR-491-5p-4381053	37.9321	1.4679	1.9061	0.8779	0.1198	2.0468	0.1589	5.7259	1.7721	0.3937	1.6612	0.4493	0.6388	0.1983	0.4156	0.8123	0.0821	0.3154	26.0944	1.4208	0.1781	11.882		0.7779	0.2576	0.2209	0.3969	0.6777	0.6944	3.6169	3.55834	29
101	hsa-miR-10b*-4395426	1.7154	8.8075	4.2002	0.7435	0.2979	0.6373	0.3797	2.3421	0.7897	29.0806	15.0431	0.7778	1.2494	0.6354	0.1144		5.4702	0.5298	0.9752	1.1229	0.1921	15.3507	0.3643	3.1892	0.6853	2.0807	3.2363	0.6827	0.0153	0.6438	3.49491	29
102	hsa-miR-17-4395419		4.1935	0.6305	1.0768	0.4688	0.8901	0.9458	6.6931	1.1976	7.6319	9.2511	1.686	0.8546	0.7424	0.3708	1.0988	6.7927	2.1102	3.2273	5.7013	1.5124	17.6867	1.5359	5.5756	0.646	7.4811	4.5709	0.3565	1.5669	2.301	3.40677	29
103	hsa-miR-323-3p-4395338	19.4066	2.0839	0.388	0.8151	0.435	0.3821	0.3752	9.3692	0.8109	0.4744	1.3533	0.82	10.63	0.3728	0.6047	2.0818	0.1585	0.584	13.5335	2.6793	0.2603	5.6406		1.3425	0.3298	0.8217	1.3589	0.3824	0.4011	14.0066	3.16904	29
104	hsa-miR-34a-4395168		4.2616	0.5023	3.3878	0.423	1.0298	0.9263	3.7184	1.2617	1.1934	18.1425	0.8636	5.6652	0.5393	1.1205	1.0783	0.825	0.8645	9.2907	3.7083	2.4051	16.867	2.0441	1.7848	0.4522	1.0857	1.2809	0.6155	0.244	6.0071	3.15823	29
105	hsa-miR-103-4373158		3.3395	0.5154	1.4036	0.5551	1.344	0.7627	5.4542	0.8787	5.1744	7.8495	1.2342	8.0984	0.4658	0.5109	1.1932	2.5321	1.0765	2.2974	1.6143	0.352	28.0643	1.5608	3.5653	0.4615	2.0883	2.1769	0.5809	0.4132	5.9365	3.15516	29
106	hsa-miR-500-4395539		2.7427	1.6493	1.0417	0.3113	0.7728	33.3382	2.9497	0.848	0.3743	6.7829	0.5868	3.2502	1.5507	0.6309	0.1251	0.3973	0.2563	0.7459	2.8974	3.3414	1.5765	0.9007	4.2477	0.1669	2.8397	0.8373	0.2659	0.4706	11.2839	3.00628	29
107	hsa-miR-214*-4395404	5.3251	2.855	5.802	1.2775	0.1781	0.2923	0.3161		0.7382	0.9901	1.4424	0.624	2.4222	0.5938	1.1162	0.3722	0.7282	0.4061	1.922	10.7356	0.3988	17.8126	1.3383	5.0769	0.4129	1.7903	1.057	1.712	0.3521	15.9038	2.89627	29
108	hsa-miR-223-4395406		4.2576	2.0491	4.1735	2.6974	0.586	1.7784	1.4608	0.8815	0.4408	7.6743	0.3529	0.5779	1.2057	1.1629	1.2816	5.8652	1.4	13.6794	5.2811	0.6216	6.7442	2.5526	1.4563	0.9171	2.0688	2.5799	0.8163	1.4862	3.6002	2.74653	29
109	hsa-miR-125b-4373148		4.4237	0.6575	1.2249	0.2024	1.6246	0.0688	30.6069	0.497	1.6567	0.2592	0.1945	1.1693	0.1367	0.2101	0.5005	0.1445	0.2661	1.1151	0.7911	0.1132	17.8238	8.2246	1.5696	0.0911	0.1136	0.1073	0.2117	0.3365	2.3783	2.64549	29
110	hsa-let-7a-4373169	7.9707	3.0302	0.6037	0.6366	0.2132	1.02	0.3769	17.6819	1.5698	1.2348	4.8183	0.6426	2.253	0.317	0.5699	1.2477	0.6666	0.5837	3.1714	0.3474	1.347		15.1355	2.1213	0.1446	0.388	0.5823	0.3554	0.4707	4.2545	2.54327	29
111	hsa-miR-20b-4373263		1.5888	1.6975	1.6651	1.4938	3.6553	0.2109	2.4969	0.5683	3.7532	5.0322	3.2959	10.0066	0.9164	0.0621	1.7959	3.7767	1.2607	3.2122	6.5154	0.5616	5.9419	0.9529	2.8529	0.284	0.9153	3.9344	1.0755	0.4128	2.1227	2.48476	29
112	hsa-miR-29c*-4381131	0.3749	1.1487	2.6115	0.5362	0.481	0.5843	0.6044	0.7554	0.6323	0.1602	0.2116	0.342	0.9847	0.3159	0.0232	0.4888	0.1152	0.8313	0.3661	1.7611	0.2871	34.2557	18.4788		0.1782	0.0716	0.1766	0.8501	0.0441	2.9632	2.43566	29
113	hsa-miR-99a*-4395252	2.9408	11.1917	0.6967	1.0149	0.6798	0.5165	0.4385	2.7913	0.3962	1.6297		0.4622	10.6243	1.1882	0.2578	0.1472	0.4024	0.1883	7.9747	0.2028	0.9585	18.5232	0.474	2.5389	0.0931	0.2363	0.141	0.0424	0.1377	0.64	2.32859	29
114	hsa-miR-152-4395170	0.0533	7.2898	2.7302	0.913	0.7042	1.9929	0.4628	11.1131	0.9379	6.5005		0.3768	1.4916	0.7586	0.4276	0.6842	0.4828	0.4904	2.318	3.0489	0.2945	9.8601	1.6646	3.9375	0.3171	0.0608	2.2295	0.6691	0.31	5.2675	2.3237	29
115	hsa-miR-24-4373072		3.9141	0.7618	0.7007	0.3689	1.0628	0.6428	4.5865	0.8898	1.7493	18.5783	0.7004	1.0136	0.5481	0.3991	0.5452	1.0464	0.6033	1.7735	3.1117	0.6666	7.8264	0.6532	3.0534	0.364	1.8688	1.299	0.5245	0.3931	1.0538	2.09307	29
116	hsa-miR-532-5p-4380928		3.4092	1.4467	1.2346	0.5784	0.8295	1.1207	6.142	1.1408	0.6923	4.2055	0.7956	0.6246	0.7147	0.3364	0.6878	0.659	0.685	2.3674	3.8709	0.5731	8.6423	4.6843	2.8201	0.3668	0.9705	0.7609	0.3323	0.395	8.5105	2.05507	29
117	hsa-miR-16-4373121		5.4022	0.416	1.1927	0.7442	1.7129	1.2107	2.4409	0.6809	4.1331	6.89	2.9488	0.977	0.8327	0.2403	0.7097	5.6158	1.1508	1.0111	1.5897	0.9983	3.8263	0.2167	4.4676	0.4698	5.2888	2.9823	0.2395	0.7065	0.3733	2.05064	29
118	hsa-miR-324-3p-4395272		1.1905	1.0074	1.5009	0.8364	0.9676	0.8928	7.6862	0.8795	0.9472	0.9331	0.2033	2.046	0.4465	1.1966	0.8892	0.1858	1.0015	1.6435	1.6257	0.3699	24.78	0.9313	1.6322	0.3452	0.4316	1.0734	0.3542	0.3211	2.7727	2.03763	29
119	hsa-miR-23b-4373073	0.4849	3.0765	0.1464	0.6262	0.2093	0.7347	0.4345	15.419	1.3421	2.5021	7.3991	0.5141	1.8863	0.0601	0.1521	1.2609	0.6792	0.2848	0.7491	0.4264	0.2021	13.0638		3.4726	0.0628	0.638	0.4963	0.2149	0.0132	2.131	2.02353	29
120	hsa-miR-28-5p-4373067	0.0035	5.0947	0.9646	1.7091	0.7584	1.6772	0.3306	4.7881	1.2002	2.1146		0.4168	0.8236	0.2277	0.216	1.5883	0.1215	0.7236	0.819	3.7781	0.1919	14.3184	3.1544	4.5201	0.3296	1.1565	0.9222	0.6943	0.3491	4.0522	1.96704	29
121	hsa-miR-92a-4395169		2.5964	0.1977	0.6629	0.2729	1.154	0.5519	4.0474	0.9497	1.8138	0.1765	0.7183	1.509	0.3979	0.566	0.6559	0.6706	0.5258	4.354	1.0251	0.7614	21.0664	1.909	3.2313	0.2429	0.6092	1.2218	0.2174	2.0254	2.6982	1.95961	29
122	hsa-miR-30b-4373290		5.1345	0.8846	0.6125	0.3165	1.7365	0.3006	11.0762	0.4956	1.0685	8.71	0.7566	1.0148	0.836	0.1255	0.6146	1.4638	0.5342	1.9305	1.484	0.282	6.9718	3.1862	1.9752	0.1665	1.4848	1.2625	0.5041	0.0899	1.6035	1.95248	29
123	hsa-miR-145*-4395260	0.3067	4.4929	0.4046	0.7109	0.2101	0.6555	0.356	1.5243	0.5204	0.605		0.6732	0.2191	0.1577	0.1319	0.4042	0.3012	0.7181	0.7382	2.2918	0.0423	18.8905	12.4027	1.7833	0.0776	0.6167	0.209	0.2782	0.0679	4.2379	1.86303	29
124	hsa-miR-886-5p-4395304		1.3261	3.0897	1.4845	0.677	0.8449	0.9994	13.0063	0.8979	0.0954	1.1726	0.343	1.2477	1.5569	0.4903	2.482	0.0924	0.8986	1.6346	4.2349	0.391	4.7344	0.7161	0.4275	0.2799	0.1565	0.3977	0.8087	3.3643	4.4775	1.80441	29
125	has-miR-155-4395459	0.0004	2.3392	1.9104	2.4299	1.9241	2.0105	2.5927	2.7892	0.7254	0.2051	0.0611	1.8133	3.0185	0.7344	1.5692	1.6309	1.0338	1.2325	7.8317	1.7165	2.4314		1.3534	0.6844	1.4584	0.914	1.2308	1.3586	2.3964	1.0237	1.73862	29
126	hsa-miR-425*-4395413	0.3587	1.0949	14.6262	0.2872	0.555	1.6042	2.946	1.2743	0.5175	0.3952	0.8134	0.0448	0.6632	0.4081	1.6285		0.3387	0.2937	0.1387	0.4137	0.1493	9.9469	0.2019	0.4938	0.2428	0.4684	0.8199	1.1245	0.187	1.7462	1.50975	29
127	hsa-miR-339-3p-4395295	0.0038	2.6485	1.3401	0.6446	0.4508	2.3636		0.9707	0.7014	1.1207	7.825	1.2262	0.328	0.5035	0.619	0.1862	1.779	2.9856	0.1593	0.6314	0.273	2.551	0.0468	5.6567	0.3058	1.0969	0.3428	1.1752	1.0652	0.3451	1.35676	29
128	hsa-miR-629*-4380969	1.8226	4.8846	0.37	0.4928	0.5537	1.0656	0.5758	1.802	0.5465	0.5703		0.645	1.3354	0.9447	0.1409	0.1654	1.336	0.1191	0.3887	0.1292	0.4764	2.2048	0.0293	2.5071	0.2349	1.1443	0.9537	0.9695	0.5247	0.1374	0.933462	29
129	hsa-miR-99b*-4395307	0.1306	0.8072	1.6324	0.4453	0.386	12.4355	0.1239	0.1558	0.5625		0.3818	0.1046	0.0291	0.5473	1.0127	0.323	0.0676	0.5257	0.0122	0.2743	0.0514	0.7522	0.005	0.6868	0.3612	0.094	0.234	1.93	1.0847	0.2728	0.876883	29
130	hsa-miR-193b-4395478		1.4617	1.4329	0.8219	0.2507	1.6871	0.3093	0.8506	0.7723	0.9071	0.4788	0.416	0.1376	0.3127	1.461	0.5511	0.0695	0.5016	0.2098	0.8965	0.3744	0.6259	0.0472	3.6487	0.4254	0.0164	0.3078	0.2496	0.5249	0.2556	0.689797	29
131	hsa-miR-486-5p-4378096		0.485	0.2402	0.4826	0.223	3.4647	0.1999	2.512	0.3707	0.0771	0.0017	0.0345	0.0533	0.3303	0.2774	0.2859	0.0194	1.1067	2.3288	0.2806	0.109	0.7844	0.7389	0.3911	0.1284	0.0931	0.4062	0.14	0.4918	1.8981	0.619131	29
132	hsa-miR-574-3p-4395460		0.9904	1.0379	0.4471	0.1565	2.7079	0.106	1.5631	0.3822	0.2833	0.3842	0.253	0.1333	0.1249	0.9031	0.4503	0.0834	0.1909	0.1796	0.1626	0.1096	1.3298	0.0742	1.1495	0.1219	0.1367	0.1902	0.4654	0.312	0.1076	0.501262	29
133	hsa-miR-139-5p-4395400		0.8246	0.1085	0.554	0.2618	0.4754	0.2266	0.3638	0.2384	0.7884	0.1005	0.1954	0.2364	0.027	0.4248	3.8452	0.0218	0.2309	0.7268	0.0783	0.1123	1.5292	0.2269	0.4463	0.0948	0.0312	0.1443	0.2888	0.0554	0.12	0.440614	29
134	hsa-miR-27b*-4395285	0.5353	3.756	0.2269	0.0569	0.4699	0.6494	0.8963	74.7448	1.228			2.2412	3.3971	0.3758	0.2667	6.2518	1.6387	0.1863	0.0012	247979	2.2386	4.2011	0.5013	1.78	0.0923	0.5637	0.7557	0.5811	0.0393	1.4204	8860.3	28
135	hsa-miR-142-3p-4373136		16.1583	1.4708	4.0455	2.26	0.2956	2477.99	6.1634	0.5027	1.1995	8.898	9.2906	11.1567	0.9268	2.0575		7.9422	1.0386	25.6632	1.5943	3.1724	5.9628	0.392	0.9408	1.6775	4.1138	1.0596	0.9034	0.3646	0.2062	92.7659	28
136	hsa-miR-744-4395435		2.1179	1.1737	2.8224	0.741	0.0132	0.5213	2.1687	0.4405	1.2239	3.7562	0.207	0.0218	0.8932	1.0278	0.0039	0.1983	0.8165	1.6887	10.2223	0.2809	142.421		2.5805	0.6711	0.511	1.0891	1462.42	0.8323	1.0101	58.6382	28
137	hsa-miR-429-4373203	0.2489	16.9294	0.1038		0.6224	0.4012	5.207	22.1379	1.0967	10.9401		18.2786	907.965	0.804	0.0277	27.0792	34.4872	1.8581	158.335	2.6714	50.9099	9.8947	0.6637	18.7314	0.4188	56.4639	20.4585	0.0966	0.1085	2.5089	48.9089	28
138	hsa-miR-212-4373087		0.8965	0.8536	1.0985	0.2782	2.137	0.0184	1.6213	2.5438	6.8882	2.6438	0.7817	0.1311	0.1299		0.8322	0.2956	7.0056	1.9584	0.9559	0.2098	3.7191	1036.98	0.7931	0.138	0.5071	1.3077	1.7389	0.2429	0.7946	38.4821	28
139	hsa-miR-196b-4395326	19.0338	0.6191	4.4602	20.1574	11.5607	10.9312	19.6956	90.9087	1.1755	44.9129	34.7181	9.8796	115.213	22.9408	8.0073		62.7829	4.8324		10.0913	9.3234	305.435	2.9552	1.891	17.5538	15.4474	7.9738	12.856	4.6439	14.4691	31.5882	28
140	hsa-miR-660-4380925	8.8487	27.1545	1.4911	1.3283	0.6719	0.7772	0.8049	4.4428	0.8362	5.8373		4.2911	3.8884	1.6815	0.0086	0.0189	203.188	5.1372	3.1616	2.2883	0.3711	3.8802	0.3745	5.3728	0.5321		3.4206	0.5971	0.0399	0.7402	10.3995	28
141	hsa-miR-192-4373108	0.0094	11.3969	2.8779	0.7647	1.3509	0.4025	0.1544	6.8891	1.8074	0.3934		0.0133	1.0702	11.8343	0.0013	0.0342	8.7097	0.7651		1.8053	1.6572	0.1225	0.375	18.4533	0.1291	2.9977	12.8039	158.085	1.0388	0.2641	8.79311	28
142	hsa-miR-708-4395452		5.5078	1.3165	1.2367	1.7646	0.2011	3.6112	29.2345	4.3414		10.1852	1.2811	11.5088	2.1272	0.3384	20.1968	2.2861	3.0373	14.8739	20.4615	3.2572	18.4469	11.618	6.9114	2.0328	8.7408	9.1111	0.797	0.2315	2.5692	7.04379	28
143	hsa-miR-328-4373049	0.0468	1.4507	0.3679	1.3217	0.1361	0.501	0.1316	24.8996	0.6994	0.031	0.0301	0.1409	1.1195	0.1823	4.3286	0.6396	0.0124	0.2766		0.6701	0.5098	126.355		1.0768	0.1229	0.076	0.0819	1.369	0.1881	1.1543	5.99715	28
144	hsa-miR-339-5p-4395368		2.0287	0.0083	0.781	0.5435	0.5761	0.2434	82.1154	2.9775	0.548	4.3911	1.4108	11.8032	0.7163	0.2601	0.5294	0.2905	0.5753		2.8204	0.5306	15.35	3.1838	2.1897	0.2257	0.8044	1.235	0.7821	0.8283	8.1561	5.21088	28
145	hsa-miR-34a*-4395427	1.9221	10.5621	0.3024	1.6509	0.5225	0.9829	1.1866	2.2869	1.8534	3.7051		0.3648	0.9534	0.2785	1.3908		1.6364	1.1494	9.093	5.8502	2.4607	11.569	2.2928	66.5379	0.898	1.9759	0.8576	0.2902	1.4241	0.434	4.80113	28
146	hsa-miR-10a-4373153		5.4486	1.0811	0.6405	1.482	2.3325	0.0394	39.4363	1.416	0.7446		1.1272	2.6649	0.4309	0.2397	0.2266	1.2697	0.8195	2.1657	2.808	0.189	11.038	26.6345	4.0856	0.2485	0.7799	0.1119	0.5413	0.1777	7.7855	4.14161	28
147	hsa-miR-769-5p-4395186	6.0257	3.9784	0.7743	0.2197	0.7548	0.5305	0.6438	8.7203	0.5872	1.475		0.624	6.2034	0.7966	0.4468	0.2955	0.6786	0.9688	2.8159	9.3533	0.6655	51.6274		4.1612	0.4954	0.8669	1.312	1.9877	0.3785	6.3161	4.06083	28
148	hsa-miR-25-4373071	0.0026	2.586	0.3206	2.333	0.6196	2.4142	6.1551	19.8403	0.7327	1.3441	2.4996	2.6963	18.0738	1.874	0.3178	0.5225	2.3277	0.7933	11.8934	2.7286	0.9189			3.7915	0.1882	0.6636	3.8894	0.5843	2.1569	15.1123	3.83501	28
149	hsa-miR-204-4373094		0.9964	1.2857	0.6815	0.3102	1.826	0.0227	0.2775	0.6535	0.2245	0.0054	0.5829	0.6916		0.0219	0.1525	0.1457	0.4579	9.9747	2.3023	0.1929	2.0263	40.0738	0.1184	0.0468	1.1296	0.0705	0.0617	0.0887	0.2199	2.30863	28
150	hsa-miR-210-4373089		5.6036	1.5101	1.0438	0.2997	0.2671	1.3652	1.8796	0.9967	3.2029		0.7028	2.4176	0.3695	0.2358	0.0353	0.1791	0.3823	1.098	2.6277	0.1941	11.0783	0.1831	9.688	0.7987	3.1965	2.6202	0.7345	0.1087	0.6907	1.91106	28
151	hsa-miR-218-4373081		13.5452	5.1533	0.7051	0.4125	4.3833	0.135	0.9905	0.2739	1.6995		0.515	0.3072	0.066	0.3284	1.894	0.8625	0.8616	0.345	0.8632	0.0503	9.1402	0.2996	5.7178	0.1176	1.4561	0.5368	1.3858	0.0742	0.9426	1.89508	28
152	hsa-miR-550*-4380954	1.2127	1.8411		0.8832	0.5129	1.1129	0.8226	4.3126	2.7643		1.6854	4.4662	3.1822	0.9026	1.8931	0.122	0.9185	0.4948	0.3596	1.6674	0.1929	2.4167	0.1492	5.4043	0.2912	5.4226	3.0682	4.206	1.0208	0.7981	1.86157	28
153	hsa-miR-484-4381032		1.2379	0.5943	0.8795	0.5679	1.6952	0.5747	2.0296	0.5288	0.5561	0.5539	0.5246	0.4345	0.4731	0.6644	0.7653	0.3086	0.4566	0.5295	0.426	0.3158	3.1861	0.1512	2.1146	0.3876	0.5965	0.8767		0.2595	0.2429	0.783264	28
154	hsa-miR-10b-4395329	1.8536	26.1204	0.3229	9.0681	3.6049	0.2884		583.295	4.8502	19.0027		6.3776	12.9824	0.4313	0.1005	0.4645	23.8549	0.7441	7.1967	190.72	3.9658	80.769		10.5543	0.3025	3.7485	2.4662	0.126	0.0712	70.6193	39.4037	27
155	hsa-miR-455-5p-4378098		23.4663		69.2903	27.9578	1.6433	0.3373	18.2385	1.8772	11.29	6.1188	0.5238	5.652	3.1342	0.1313	2.3367	11.3156	0.3882	11.6089	90.3382	3.2005	35.4788	0.2525	8.9193	1.3347	0.0654	9.1116		0.4108	2.5687	12.8515	27
156	hsa-miR-31-4395390		2.9037	1.0682	13.7295	0.3666	0.061	8.0742	7.8095	1.014	3.174		8.3042	82.2078	0.0336	0.1526	0.0124	185.518	1.4909		7.854	2.1876	2.6209	1.7193	4.671	1.5006	0.5575	0.0974	1.2778	0.4343	1.7745	12.6154	27
157	hsa-miR-374a-4373028		34.4721	0.2631	3.2882	0.5373	0.8942	0.4924	5.6602	3.1696	36.3321	4.949	1.9511	4.1188	0.2439		0.0736	18.8342	1.3237	19.0096	9.79	0.6485	36.5874		31.1608	1.3317	6.2255	2.2021	1.2452	0.6253	0.355	8.36239	27
158	hsa-miR-7-1*-4381118	0.9075	8.9535		0.8056	0.1391	0.3612	0.2581	3.5106	1.1052	1.6455	84.417	31.2756	3.0005	2.0243	0.1289		5.8069	0.668	32.1309	9.8252	0.3525	7.2326	3.1792	16.8526	0.2202		5.2419	0.4116	1.7225	0.5354	8.2486	27
159	hsa-miR-143*-4395257	0.0651	120.694	4.3894	0.6534	0.4093	16.2319	0.0069	5.4485	0.1061	0.854		0.1834	0.0303	0.011		3.2254	0.0062	0.5442	0.6707	6.861	0.0077	51.753		3.7275	0.0196	0.064	0.0347	0.1821	0.0015	4.955	8.19023	27
160	hsa-miR-452-4395440	0.3999	10.5687	0.9234	1.4212	0.8526	0.1439	3.9237	3.0373	1.677	32.0114	4.9504		28.1723	0.4926	1.3241			2.4593	2.3316	2.4024	4.1328	3.6203	0.0131	19.4259	0.3847	77.4937	7.2888	0.1284	0.239	1.0005	7.80811	27
161	hsa-miR-760-4395439	4.5724	1.1201	3.9932	0.8009	0.0834	0.8538	1.2731	19.4484	4.3	0.2268	0.139	0.4067	4.0322	1.8122	6.2083	0.3291	2.7652	17.5201				32.2509	1.3171	0.9	0.2506	0.4803	0.8172	0.8444	0.1701	90.6557	7.31745	27
162	hsa-miR-361-5p-4373035	47.5527	1.6265	0.8963	0.7154	0.0553	1.6872	0.3913	41.3983	2.0155	3.1661		0.3738	2.5522	0.5436	1.3386	1.9394	0.826	0.4783		1.4504	0.2859	57.9434		13.4299	0.6689	1.3617	1.0635	0.6149	0.44	3.1517	6.96173	27
163	hsa-miR-340-4395369		6.1281	2.0699	1.1037	0.499	1.218	0.6136	41.4572	0.7378	0.4709			5.9884	0.7733	1.4081	11.5213	1.0825	0.8397	22.0048	2.4681	0.443	8.4584	3.188	1.0948	0.7839	25.4937	5.3972	0.9544	0.2398	1.6253	5.48381	27
164	hsa-miR-22*-4395412	2.1398	6.5465	0.143	0.6236	0.1494	0.4539	0.0235	25.9497	1.4467	8.5224		1.8874	3.5111	0.5482	0.2912	0.2842	0.5858		9.2226	42.2365	0.5666	9.6978		13.3041	0.1939	1.7749	2.1137	0.3009	3.0168	10.8736	5.42251	27
165	hsa-miR-330-3p-4373047	55.2544	5.4664	0.8867	7.9458	0.6206	0.6396	6.1891	7.2364	0.2783	2.3548	5.8444	1.9185	11.3386	0.051	0.1446	0.0049	1.8275	7.709			0.5813	1.0328		0.2473	0.4543	0.3974	0.4694	1.4989	1.7342	6.2029	4.75293	27
166	hsa-miR-630-4380970	0.3874	59.8001	0.9766		0.2466	0.0641	8.5518	2.8007	0.1442	0.2047	1.4829	0.1121	7.2917	0.5429	4.5397		1.6609	9.513	1.1718	1.224	0.3157	12.5187		0.2401	2.8186	0.2098	0.3822	0.1181	0.4795	5.772	4.57666	27
167	hsa-miR-370-4395386		3.5198	14.5229	1.0023	6.3274	0.2374	1.5921	51.335	1.6828	1.8728	0.1026	0.5517	0.802	0.1025	1.1113		0.1199	0.3586	0.3403	1.5248	0.9952	3.7806	0.0075	16.0335	0.4672	0.406		0.7912	0.2861	0.6439	4.09324	27
168	hsa-miR-598-4395179	0.1455	5.5105	0.6649	3.5154	0.1993	2.9635	0.0109	13.4018	0.5952		0.122	2.0769	2.8351	0.2301			1.57	0.8879	28.2155	1.5937	0.8114	13.5696	0.2045	8.8777	0.2369	5.8923	0.1557	1.4601	1.0531	0.316	3.59687	27
169	hsa-miR-483-5p-4395449	0.0355	5.4925	8.3384	5.4035	0	2.9834	0.3768	0.6516	0.4456	0.3762	0.2026	0.32	1.3528	1.3659	7.3007	0.0254		0.7461	1.039	1.7493	0.0529	3.7893		0.705	0.54	0.9414	1.0109		1.4163	30.5883	2.86109	27
170	hsa-miR-181a-2*-4395428	3.1794	2.4307	1.2583		0.3359	1.805	0.2068	2.4919	0.7395	1.2199		0.9779	5.2127	0.722	1.081	0.1658	0.283	0.7671	0.1475	0.509	12.1455	23.837		3.2426	0.5245	0.681	0.5784	0.1381	1.2278	9.5307	2.79404	27
171	hsa-miR-571-4381016	8.496	0.8563	3.7899	0.8458	0.0964		0.4302	3.4578	0.1291	0.5577	9.1671	0.9909	0.8979	1.1425	1.5982	0.2683	0.6017	1.163			0.9049	12.6664	2.4037	0.6689	0.3424	0.5793	0.1461	2.4043	0.445	4.2482	2.19622	27
172	hsa-miR-378*-4373024	2.2328	1.6512	0.3479		20.9481	0.4172	1.5725	0.134		0.6554	0.5296	0.3061	3.8281	0.0603	0.4659	0.639	0.0805	0.2928	1.3106	0.9664	0.2845	10.0188		1.851	0.1404	0.5256	0.3385	0.1894	0.1371	3.2557	1.96961	27
173	hsa-miR-125a-3p-4395310	0.6764	1.2285	10.6285	1.7965	1.6389	1.967	0.2452	0.6748	2.5947	0.2471	0.1505		0.1557	1.3482	0.9689	0.1538	0.3706	0.3364	0.2351	0.7614	0.2054	5.1565	0.3289		0.0801	0.0777		1.3472	3.759	1.4849	1.43029	27
174	hsa-miR-493-4395475	0.2162	3.4986	0.277		0.6887	0.5427	0.5232	7.6806	0.19	0.2705	0.6276	0.2052	1.4244	1.3565	0.6244		0.0589	0.0084	2.2512	2.8315	1.9222	0.3036	0.2339	0.5489	0.5121	0.3058	2.2819	0.7161		4.548	1.28326	27
175	hsa-miR-200a-4378069		10.8474	0.5786	3.8173	0.0354	0.9133	5.4172	6.8731	1.0392	3.9579		68.2219	130.013	2.0204	0.0158			1.3553	374.811	1.1191	91.8872	2.3414	0.1794	6.5996	0.2204	1578.94	5.2638	0.2117	0.3566	0.847	88.3799	26
176	hsa-miR-135b-4395372	0.0856	46.007	0.9978	1.9043	1.0334	0.6616	5.1131	23.6663	2.3803	89.8813			328.277	0.2331	0.5402		552.215	0.9347		13.3954	6.2735	180.552	0.3614	12.8636	1.2989	8.1711	8.1835	1.6457	0.8631	1.7281	49.5872	26
177	hsa-miR-141-4373137		868.108	0.115		1.2154	0.5066	8.3872	8.2687	1.7233	59.9405		34.3362	89.6896	1.0511	0.0482		15.2331	2.2459	87.3335	3.9189	80.5975	4.772	0.0361	5.284	0.1619	7.9411	1.1995	0.1612	0.3406	0.0189	49.3321	26
178	hsa-miR-200b*-4395385	36.7828	0.9404	0.1365			0.2885	16.3099	5.4745	0.4312	1.064	11.7017	2.8367	487.506	0.6687	0.0997	0.0258	20.3491	0.844		1.339		4.1773	1.6818	2.223	0.0897	0.8888	1.0764	0.0472	0.6671	4.4401	23.1573	26
179	hsa-miR-590-5p-4395176		301.284		2.4496	0.6364	0.7834	1.153	7.7523	3.0679	6.2501		0.6123	3.7173	1.9272	0.3619		0.9133	2.5568	16.4036	10.1987	1.1568	18.1965	0.259	35.5198	1.0893	21.0166	3.8402	1.8664	0.9062	0.0597	17.0761	26
180	hsa-miR-509-3p-4395347	0.4755	1.6364	9.6782	11.9515	0.0249	0.1341	0.0331	0.8069	0.7525	0.1254	0.0398	0.8735	5.1294	8.3768	0.5224		5.4554	201.822			0.1336	70.4561		7.5531	2.1383	0.1054	1.8609	0.6828	0.6734	5.7409	12.9685	26
181	hsa-miR-9-4373285		65.454		0.8431	0.2838	1.0786	0.0333	23.1934	0.7016	21.3681		4.597	15.7256	2.0163	0.1985	0.0604	3.8891	0.7764	6.3885	44.9967	0.3713	16.9069		12.2538	0.2248	4.3746	10.9533	0.6885	0.214	13.9368	9.67417	26
182	hsa-miR-130b-4373144	2.8003	3.2347	1.0349	3.095	4.0653	1.491	4.8714			2.8834	4.8442	3.8335	6.2819	2.4245	0.1054	0.4177	1.7676	1.9601			0.3719	32.3234	3.1035	2.9418	0.8387	11.2547	10.8171	17.0499	0.5361	14.8898	5.3553	26
183	hsa-miR-148b-4373129	23.705	5.5837	0.1257	3.594	9.9056	0.3074		21.5006			0.5201	0.5007	3.0665	0.0624	6.9698	0.6239	1.9289	0.1042	4.4485	0.8032	0.5158	20.8706		5.3335	0.1652	1.6428	0.2717	1.3172	0.2727	0.242	4.3993	26
184	hsa-miR-451-4373360	0.0096	5.4878		1.3099	0.2524	2.9081	0.1541	1.5923	0.0784	1.6642	0.528	0.1685	0.3794	0.3684		0.6243		2.0876	2.236	13.3765	0.2092	1.5023	13.7418	1.3234	0.2733	6.7803	4.3423		0.5667	12.0273	2.84585	26
185	hsa-miR-628-5p-4395544	0.0126	22.3932	0.9949	1.421	0.6705	2.8392	0.4625	1.4898	1.0179	1.0313	6.4692	8.5372	0.2388	0.5243			8.0654	0.5491	1.8448	0.7	0.1697	1.637	0.8299		0.0364	2.2417	0.0417	0.4041		0.0201	2.48624	26
186	hsa-miR-942-4395298	6.287	1.2488	0.2223	1.017	0.244	0.2149	5.1569	11.7208	0.4527	0.489			4.0933	0.5383	1.8184		0.0771	3.1508		2.4656	1.8052	1.8068	0.4068	3.6719	0.1352	3.0252	1.9444	0.3909	1.1745	1.3529	2.11195	26
187	hsa-miR-550-4395521	0.7138	0.392	3.5666	1.3353	0.2801	1.6335	0.3479	1.2084		1.5212	0.4855	0.1647	2.2984	0.6606	0.5803		0.0872	0.4214	0.3337	1.4184	0.1121	3.1232			0.2008	1.0963	2.1433	4.0082	2.5328	1.6477	1.24282	26
188	hsa-miR-628-3p-4395545	0.4871	7.607	0.624	0.4407	0.218	1.8873	0.1995	1.6999	1.4896	0.2201		0.6425	0.3282	0.3948	0.3455	1.5075	1.82	0.1763	0.134		0.0148	1.2611		0.1823	0.1271	0.1511	0.0971	0.9141	0.2462		0.892915	26
189	hsa-miR-194-4373106		7.8369		0.1103	0.7656	1.1877	0.0057	12.3947	0.6631	0.7688		1.2165	0.9096	0.6497	0.0079		0.4186	0.2177		0.5445	0.1404	0.1709	0.1357	2.1645	0.4212	44019.5	4.5412	39.9218	0.8958	0.4794	1763.84	25
190	hsa-miR-183*-4395381	28.8482	0.9208	2.0432		0.4752	1.1347		4.5179	3.3542	83.5336	41.0403		47.9929	4.6416	0.6019	0.0309	69.819	4.4773		1.7878	2.5474	60.0067		2.1626	0.9639	4.2253	5.4472	1.6173	2.0979	4.0451	15.1333	25
191	hsa-miR-15a-4373123	0.0379	13.2105		1.6184	1.7625	0.2847	0.855	5.6906	0.8277	14.7945		0.5933	1.7503	0.0923	0.1516		11.5145	91.3464	3.902	3.3884	0.675	36.4019	0.2274	5.9611	0.2483		1.17	5.9775		0.4005	8.11529	25
192	hsa-miR-331-5p-4395344			0.4275	0.7863	1.5753	4.774	2.7252	1.0585	0.3422	1.0831		34.5139	3.3243		24.4118	3.9192		1.4445	0.4112	22.7304	0.2825	5.4869	0.1366	2.8546	1.297	2.5601	0.6886	1.8257	2.4975	0.3102	4.85868	25
193	hsa-let-7f-4373164		5.7394		0.3984	0.21	1.9628	0.0312	1.4001	0.1841			11.7322	0.2514	0.3381	0.0451	0.6044	1.7551	6.3952	8.762		0.3587	11.0538	1.8058	6.7569	0.2165	2.7864	2.6796	0.906	0.1406	3.4926	2.80026	25
194	hsa-miR-1-4395333	0.1003		0.629	0.4788	0.0939	4.1335	0.1977	8.9961	1.5505		0.3091	0.468	0.1421		0.0236	3.6097	0.248	6.3962	1.7076	0.26	0.014	10.6968			0.0087	0.3672	0.0385	0.982	2.5694	0.0057	1.76106	25
195	hsa-miR-511-4373236	1.4778	8.1621		5.1112	0.1789	0.8435	1.9757		0.2156	0.2734		0.2726	2.2307	0.624	1.6369		0.3651	0.7127		0.7278	0.71	7.4629	0.1834	2.8881	0.8301	0.2828	0.7763	0.7963	0.8649	1.9049	1.66031	25
196	hsa-miR-432-4373280	0.1572	1.0146	4.3634	1.0545	0.2976	0.01		2.0277	0.3151	3.7516	0.6505	0.4981	0.8511	0.3885	12.2884	2.8928	0.1289	0.5011	0.3632	0.1544		4.7847			0.4638	0.6605	0.9404	0.5727		2.1115	1.64969	25
197	hsa-miR-26b*-4395555	0.5758	0.6623		1.2237	0.1675	0.3993	0.4875	0.6616	1.0476		0.1323	0.0696	0.3801		0.1072		0.5746	0.4186	0.9036	0.3899	0.8354	11.3053	0.003	3.3983	0.0436	0.1799	0.0741	0.0942		0.6948	0.993192	25
198	hsa-miR-939-4395293		0.8095	6.4361	0.0841	0.2572	0.246	3.274			0.128	0.6734	0.2508	844.535	1.2813	2.4471	0.0887	0.3943	0.2856		46.1523		3484.1		0.6339	0.9696	0.4415	1.0814	0.9854	0.9184	427.684	201.007	24
199	hsa-miR-124-4373295		0.8747	28.8638		9.4172	0.4458	21.6112	0.126	2.8458	0.1449	13.5325	0.381		1.0579	4.8348	0.5081	7.0817	9.9856		375.378		0.3787		0.0781	68.7043	0.8699	4.7319	8.1421	0.4888	532.33	45.5338	24
200	hsa-miR-335*-4395296	20.3894	1.1273	0.4307	14.7236	0.2675	1.2833	5.7146	30.1951	4.698			6.5081	68.8089	1.3195			2.7838	0.2614	23.4944	13.4119	5.4914	367.161		26.723	1.5212	7.0046	61.3564		1.0429	1.7698	27.812	24
201	hsa-miR-29b-4373288	0.1905	2.204		6.6764	0.5035	2.1716	0.1674	10.3502	0.9447	1.4804			2.4246		0.0326	15.5201	0.7418	0.1731	3.8593	1.9036	1.5785	2.9234		1.0699		150.082	68.3658	0.669	3.322	1.9329	11.637	24
202	hsa-miR-487b-4378102		4.002	0.5455	0.4962	1.4908	0.456		3.6236		0.1892		0.2983	3.7581	0.6736	0.0172	3.6911		0.2288		0.3385	0.0368	45.2152	3.1285	2.2754	0.1064	12.675	10.5454	0.1745	0.0055	4.0337	4.08355	24
203	hsa-miR-199a-3p-4395415		7.4233	2.0873	1.586	0.5929	1.3825	0.4782		3.0982	2.1008		2.5412	4.0651	11.1949	0.3245	0.9155	1.4773	0.7184		2.7296	0.3239	15.9375	2.1764	7.0855	0.2657		1.7242		0.2203	13.0687	3.47991	24
204	hsa-miR-505*-4395198	0.5627	1.0489	0.7109		0.1468		1.0969		0.3367	0.5429	0.6205	0.219	22.4413	0.0016	0.9741	1.4438	0.0699	1.2187	0.8783		0.155			4.2718	0.6928	0.3263	0.6541	0.6367	0.8114	30.6143	2.93648	24
205	hsa-miR-19b-1*-4395536	0.806	7.06		0.5767	0.4739	0.9661	1.1276	9.3576	4.7712			0.5518	0.472	0.8237		0.179	3.197	1.6227	0.41		1.1638	11.0553		12.1947	0.1761	1.7249	0.8379	0.3555	1.0778	0.6549	2.56818	24
206	hsa-miR-138-1*-4395273	3.8082	1.423	4.1037		0.5072		2.1554		6.993	0.894	0.5027	0.7534	10.48	0.6942	4.6377	0.2792	0.3552	0.483		1.2455	0.502	5.9871		1.1734	0.3741	0.1803	0.5438	1.2579	1.5781		2.12134	24
207	hsa-miR-625-4395542		1.061	0.5204		1.4986	1.9451	0.9624	2.244	0.7555	0.2187	2.8821	6.1671	10.2221	0.3397	0.8511	0.9934	0.6753	0.2012				3.4876		3.6226	0.2254	2.1973	1.0882	0.2058	0.8544	6.4671	2.07025	24
208	hsa-miR-30d*-4395416	3.8231	2.2742			0.9556	0.3471	0.1236		3.8233	2.7399		0.2182	1.0451	0.1041	0.2897	2.263	0.7357	0.1133	1.4682	1.2016	1.9027	17.1747	0.3228	2.5829		0.3552	0.6597	4.1061		0.9617	2.06631	24
209	hsa-miR-423-5p-4395451		1.8166	0.3694	0.0692		0.2162	0.2635	1.7346		0.0926	0.9821	0.8552	0.1444	0.1175	1.308	5.2558	0.2217	0.6979			7.968		0.4948	1.7955	0.1434	0.0825	0.4452	0.4242	0.0532	3.2409	1.19968	24
210	hsa-miR-26a-1*-4395554	0.3974	1.8059		0.6263	0.0861	0.6277	0.6035	0.4832	1.8606	0.1985		1.2963	0.393	0.3292	0.0774			11.9674	0.1141	0.5528	0.3506	1.7398	0.0207		0.0621	0.4067	1.5528	0.1441		0.0849	1.07421	24
211	hsa-miR-596-4380959	22.179	2.1082	29.8184		2.906	0.5202			2.994	0.1245	30.9363	0.1229	80.5573	6.1443	5.008	0.0773	1.6617	7.7619				48.192		0.4225	7.6074	0.6899	0.3744	9.7884	1.2492	46.7518	13.3911	23
212	hsa-miR-182-4395445		6.6237	15.4334	5.2322	2.0681	0.6246	3.522	8.7898	10.7739				36.9389	1.1819	0.1391		14.1352	56.7796		0.4049	19.4736	47.0088	0.3622	5.7429	0.6416		18.6903	2.4369	1.4617	0.7318	11.2694	23
213	hsa-miR-200a*-4373273	59.9607	3.8648	1.2153		1.031	0.4728	5.0221	4.0641	0.4201	0.5264		6.178		2.7135	0.0185					0.4141	40.8974	0.7446	0.0288	5.7222	0.4069	9.03	5.3743	0.2117	0.4989	0.4521	6.48993	23
214	hsa-miR-572-4381017	1.6471	1.1278	2.0989		0.4926	0.8092		9.5282	1.397	0.7327	9.6202	1.965		12.7495	2.8713	8.8042	0.546	1.6538				12.7434		1.2857	1.2274	2.0043	0.2825	0.7605	1.6571	47.6277	5.37531	23
215	hsa-miR-187-4373307	0.0018		21.1389	0.646	1.2155	21.6809	0.1674	29.4555	4.327	0.609		0.0099	0.0001			0.3269	0.0003	0.3465	0.0389	0.3061	0.0114	31.2767	0.957		0.1071	0.2503	0.4789			0.6692	4.95745	23
216	hsa-miR-340*-4395370	1.2784	4.5898		0.802	0.482	2.9612	0.8338			0.438		1.2732	1.9934	0.2739	0.1014		0.9351	0.7455	1.7465		0.2062	9.4		73.1513	0.2279	1.1315	1.2646	0.3584	0.1719	0.8777	4.57581	23
217	hsa-miR-411-4381013		48.862		1.48	0.4259	0.4821	0.4938	4.4102	1.6852	1.9492			1.7125	0.0631	0.1263			1.2776	1.3729	1.0782	0.3013	2.2156	0.2381		0.4567	16.9751	3.8408	0.0512	0.33	0.507	3.9276	23
218	hsa-miR-376c-4395233	0.0575		1.5355	0.733	0.4001		0.0028	10.8887	0.7768					0.3779	0.0264	6.362	1.1823	0.6704	3.4724	2.1289	0.8095	4.7682	0.2287		0.0403	24.0881	2.5115	0.0563	0.0147	0.3724	2.6741	23
219	hsa-miR-18a-4395533	0.2026	4.8477	0.8173		4.7956	0.6296	2.6204	23.5825	0.7768		27.9548		2.2344	0.6098	0.9713		2.1677	25.785		113.56	0.8104	33.7302			1.1534		3.8658	1.9847	9.2279	10.8966	12.4193	22
220	hsa-miR-564-4380941	33.3861		0.1346	0.8559	6.6759		1.0911			0.6272	0.2668	0.5229		1.7022	1.9251	0.0046	0.694	23.3924		0.8913		7.2879		20.5633	1.9359	0.1339	0.5122	16.4344	0.717	0.3702	5.46022	22
221	hsa-miR-98-4373009		9.9397	0.211	6.4305	0.5125	0.9894	1.6508			1.0605		1.0936	10.51	4.696	0.1237	2.427	4.4386	0.2542		13.2042	1.9015	16.9839	2.9027		0.0703	1.5135	6.1651	2.1818			4.0573	22
222	hsa-miR-885-5p-4395407	0.1969	37.9063	1.0999	0.708	0.1053	29.6525					0.5913	1.1278	0.2048	0.0894	0.8	0.7369	0.5174	0.1334	0.1791		0.0379				0.0299	0.0599	0.1557	0.0074	0.1205	6.718	3.68992	22
223	hsa-miR-495-4381078	0.7157	2.8432	0.2012	21.2367	0.1445	0.1276			1.016	2.3414		4.572	9.5274			3.5969	0.2461	0.3065		1.3249	0.4445	22.8279		3.9382	0.1973	0.9714	0.0688	0.0067		0.8928	3.5249	22
224	hsa-miR-193a-3p-4395361	0.0285	25.0904		1.17	0.3808	0.6811	0.143	3.6845	0.9208	1.2608	18.8465	0.0029	0.1349					0.1274	1.7261	16.3101	0.1915	1.7681	0.0344		0.7554		2.7879	0.2417		0.0777	3.47111	22
225	hsa-miR-486-3p-4395204	27.1218		0.5524	0.7025	1.0203	1.6444	0.5169	2.3766	0.1527		0.0058	1.4333	0.2306	0.0087	0.1117	0.1346		0.6166	8.9968	0.6979		1.0627	0.0105		0.8984	0.138		2.192			2.30115	22
226	hsa-miR-874-4395379		4.8676	0.5282	0.77	0.126	3.5097	0.1011			0.4847		0.6011	2.5753		0.306	0.1685	0.101	0.1018	2.2975		0.219	0.6343		0.2573	0.0438	0.0681	0.2712	0.3387		1.0573	0.8831	22
227	hsa-miR-410-4378093	439.608	3.7544		0.2115	0.4064	0.6459	0.7157	32.3364		1.5776			4.305	0.0549		0.3335		0.0465		7.3845	1.4794	40.6123	0.7331		1.7366	2.152		0.7034	0.0804	1.7592	25.7446	21
228	hsa-miR-638-4380986		3.9004	32.8146			0.1378	0.9239			0.079	0.9939	0.8441	42.8402	3.1109	4.9426	0.2451	1.7542	1.2804		47.192	0.1003			0.281	2.4558	0.6071	0.6017	1.2157	0.1914		6.97677	21
229	hsa-miR-376a-4373026		4.6737		1.1328	1.0444	0.7699	0.4257	16.696	1.8516		8.7251		8.2876	0.0211	0.0235	0.8304			12.668	5.442	1.2068	10.8095	0.994		25.7337		0.3693	0.369		0.4111	4.88025	21
230	hsa-miR-375-4373027		1.6146				0.002	0.9057	0.776	0.5928	0.0737	0.5756	2.9631	78.0195	0.0018	0.0026	0.0036	6.7153					0.0533	0.009		0.0215	0.0074	0.1119	0.0128	0.0105	0.0179	4.40431	21
231	hsa-miR-636-4395199		1.056	1.2736	1.5157			0.1302			0.4117	0.223	1.3914		8.6229	1.5395	1.6545	0.6303	0.5006			3.4968	29.8707		1.6269	1.0738	7.8468	1.5902	0.0636	0.0667	5.0394	3.31544	21
232	hsa-miR-100*-4395253		1.3273		0.0388		2.3135	0.1683		0.3378		0.2327	3.3492	5.4036	0.2048	0.0914	1.7851		0.3509		8.8489	1.7537	101.664	0.0084		0.2368	0.0112	0.5153	7.3565			6.7999	20
233	hsa-miR-148b*-4395271	0.7388	8.0722	3.687	3.5708	0.4499	3.5874	2.425					0.7742	3.1025	2.8633			39.2713	0.342		3.0591	0.7322	2.1649			0.5367		8.4599	4.8472	2.6071	27.5001	5.93958	20
234	hsa-miR-337-5p-4395267	39	0.3757	0.1218			0.1785		6.5913	0.0469	0.8758			6.7896	0.9776	2.0294			29.4971		3.4724		16.4067		0.7065	0.2172	0.9345	8.6889	0.357	0.2823	0.1024	5.88258	20
235	hsa-miR-455-3p-4395355	0.0027	5.6282	0.2875			4.6197				14.1024	0.6289	0.1347	2.7027	0.825	5.5806	0.8126		0.6565		2.3191	0.5865			5.3719	0.78	1.2926	3.6314		1.8491	29.9266	4.08694	20
236	hsa-miR-296-5p-4373066		2.0928			0.4241	0.1164			1.1547	2.4571	0.1705	1.086	15.9682	0.0433	0.7372	1.6565	0.0281	0.9038						1.4955	0.8172	1.445	0.6624	6.7859	0.1842	35.7246	3.69767	20
237	hsa-miR-433-4373205			0.6917	0.2298	0.5996	1.7213			0.3069	1.1049	0.2294		0.3724	0.0955	0.6898	1.2913		0.2508			0.1583	45.6675	0.0283	0.1233	0.2522	0.071		0.184		0.9405	2.75042	20
238	hsa-miR-361-3p-4395227	2.2858	0.3402				1.3687	0.1227			0.3743		2.3858	5.3483	1.6727	0.1504	1.1326	0.2787	0.7118				2.2166		3.1223	0.3782	3.1197	0.1184	0.0387	0.1411	4.5787	1.49429	20
239	hsa-miR-642-4380995		1.7145	0.1572		1.4512			0.6355		0.1278	1.8599	3.1828	2.873	0.9089	0.2304	0.1234	1.1576	1.2528				2.2876		0.2742	0.2768	0.4146	0.4936	0.885	0.1812		1.0244	20
240	hsa-miR-944-4395300	61.0902	16.5857		33.9888	2.7666	0.095	5.5325	3.6943	0.7427				1878.08	2.1853						13.4913		127.536	0.785	201.061	1.8458		39.4617	0.0684	0.2129	2.5021	125.881	19
241	hsa-miR-618-4380996		8.7532	1866.01		5.7497					0.2131	0.3202	42.4511		0.0185	4.3665	0.0024	1.2707	1.8364				5.5247		0.4787	0.1376	6.8826	0.2891	0.114	0.2285	2.4537	102.479	19
242	hsa-miR-487a-4378097	212.173	0.7352	0.5884					7.3455		1.3863	0.0899	1.7457	3.0977	2.6867	8.6065	0.8832	0.0109	0.1498		9.4863				1.826		0.5746	1.5731	0.0201	0.0824		13.319	19
243	hsa-miR-101-4395364		7.5399		1.2543	0.5198	3.6886	0.2464	3.5834	0.5759			3.0996		25.3577			79.7191		13.7945	3.642	5.534	3.0992			0.3655	0.0005		1.576	8.4735	1.0749	8.58657	19
244	hsa-miR-20a*-4395548	9.0544	43.1864		0.2711	0.5023	0.6898	4.4978	5.8053					2.7613	0.0661				0.8076	10.5826	2.3066	0.0753	23.916		29.903	0.2182	20.961			1.4124	1.8099	8.35932	19
245	hsa-miR-183-4395380		2.3275	0.4759		0.5627	0.164			8.1529			11.9362		0.833	0.0747			3.0099		7.2517	3.73	20.5636		3.2917	0.1833	9.6867	55.9049	0.9424	1.0197	8.5884	7.29996	19
246	hsa-miR-149*-4395275	12.0404	2.2527	0.6992		0.0102					0.3565	1.0109	0.2453	60.0847	0.4846	19.8743	0.4969	0.6185	0.637					20.4928	3.942	0.2251	0.5204	0.3999		0.6608		6.58169	19
247	hsa-let-7g*-4395229	26.2252	0.2065	1.0668		0.8312							1.0967		1.1366	2.2538	0.5086	10.4701	0.5038		0.2891		2.4559		2.0653	0.0749	1.3628	0.4009	0.4497	0.4822	0.9953	2.78292	19
248	hsa-miR-193b*-4395477	0.328	4.9709	4.3414				0.0651	1.4812			0.0292	0.4144	0.1079	1.9495	0.3312	0.8823		0.9915				0.1213		23.6258	0.101	0.2901	0.677	4.5248	1.7146		2.47091	19
249	hsa-miR-128-4395327		10.9741		2.3484	0.1939		0.8145		0.1075	2.7486		0.7164	4.9661	2.0914	0.1122			0.2378	0.4174	1.7292				2.7214	0.2448	2.5119	2.3261	2.9172	0.2376		2.02192	19
250	hsa-miR-502-3p-4395194	2.6276	17.6183	0.1521			0.3816						0.439	2.1529	0.514		0.1601	0.0222	0.163		0.0544			0.1502	2.0142	0.2703	0.5305	1.6494	0.5146	0.1364	1.94	1.65741	19
251	hsa-miR-181c-4373115	407.164	19.5176			0.987	7.0457				2.9753	3.3705	0.9074		0.4336	2.9229	1.7591	0.0846	1.5742						6.0002	0.4433	1	2.1886	2.5417	0.2091		25.618	18
252	hsa-miR-181a*-4373086	8.705	9.8923			1.9681			9.1908	1.2444	0.4182		0.7149	27.644	1.2882	1.481		0.5031	1.7376				5.7229		129.321		2.6703		3.9147	0.7159	16.6874	12.4344	18
253	hsa-miR-190b-4395374	0.5436	1.2619			0.108					2.9502	100.084	2.6443	0.3348	20.7009	6.8161		4.156	0.5152		1.6265				5.9497	0.2578	0.0314	1.4414		1.3325	6.5664	8.74002	18
254	hsa-miR-382-4373019		1.5657		12.4854	2.6504					2.9459	84.0964	4.9497		0.271	5.066	3.5351	0.014	0.6028				19.1163		4.4928	0.3951	1.0108	5.8326	1.3253	0.5351		8.3828	18
255	hsa-miR-379-4373349			1.2514	1.3366	0.3747		0.2771	14.8615				1.3925	4.6271	2.8148		19.3867	2.362	0.3248	17.6742	5.1613		30.5511	1.2593	1.3143	2.4238					9.0891	6.47124	18
256	hsa-miR-675-4395192	39.3516		0.3868	0.3238		10.6558	0.9866					0.1689	8.5649	3.4748		25.4537	0.5831	2.1313	0.3667	2.4705				0.0054	0.1056	1.8031	1.2925			3.2716	5.63315	18
257	hsa-miR-622-4380961	8.5251		1.19		0.1204	37.771				0.1285		0.804	16.6665	0.9978	0.0158			1.7241		1.876		1.7034	0.2609	4.0312	1.0916		0.6402		0.3427	17.9977	5.32705	18
258	hsa-miR-485-3p-4378095	19.0496	1.2855	0.0966							0.013	0.1164	3.3461	24.8762	0.0886	1.196	2.9088		1.1791	0	1.6528				17.8906	0.163		0.6317		0.3298	15.9288	5.04181	18
259	hsa-miR-342-5p-4395258	6.1957	15.9416	2.8521					21.3934		0.0347	3.753	0.7898		0.0453	0.27		0.2547	0.9463		0.0804		1.6288		0.8427	0.155		1.5352	0.174	0.4459		3.18548	18
260	hsa-miR-589*-4380953	1.0591	0.554		2.0367	0.0236		0.6299	13.0856				0.6088	7.4583		4.4878		0.1557	2.878	0.1596	1.0481					5.1331	0.7984	0.2818		1.7405	3.0029	2.50788	18
261	hsa-miR-449a-4373207		3.9692	17.2512		0.4113	32.9748				0.314	2745.51		4.1005	3.2045	1.5119	0.3027	3.3427	2.4857				23.2278		0.2573	0.4519			2.3035	1.6562		167.251	17
262	hsa-miR-15b*-4395284	5.9997	20.2406			0.301	0.2439	0.2784	65.4794	0.5332			117.196	44.4152	1.5935	0.4115					10.4654				218.971	0.1081		53.8421		14.7573	2.819	32.8033	17
263	hsa-miR-23a-4373074	6.057	16.6344		15.6125	26.7469	9.3616				0.6906			0.0508	0.2164				0.9555	3.0864		0.0042		0.0471	0.6138	5.7552	5.2647	13.4539			40.2057	8.5151	17
264	hsa-miR-301a-4373064	0.149			1.1388	0.9139	3.2443	0.4805	49.5768	2.0876	3.024			15.6349				3.4413	0.1886	5.0894	15.144	2.7841	1.6568				2.9709				0.685	6.36529	17
265	hsa-miR-130b*-4395225	4.906		0.0429		1.6818	0.0481	0.3953						1.7525	1.6574		0.3697	0.136	0.5325			0.1262			6.1667	0.0297	12.6531	1.371	34.3188	7.8444		4.35483	17
266	hsa-miR-661-4381009	10.6982	2.7359			0.899					0.3378	0.2795	0.995		4.865	0.0788	0.1841	0.2664	10.3256						11.0074	0.1247	0.8506	1.7193	0.5641	3.2611		2.89368	17
267	hsa-miR-875-5p-4395314		2.822	1.5242							2.4151	2.4329	0.7632	13.4044	0.2013	4.9962	0.0355	3.2765	1.3469						5.3095	0.5253	0.9112	0.7658	0.2806	0.5582		2.44522	17
268	hsa-miR-639-4380987		0.7837	1.2685		6.7203					0.4734	4.9332	56.0461		9.6048	1.2881		3.0216	10.1737						0.1723	2.445	8.6825	25.5686		0.5979	67.2291	12.4381	16
269	hsa-miR-18a*-4395534		0.5217	0.7054		0.7555								14.062	8.3839			0.2222	0.5887		22.5009		12.1847		5.3636	0.5653	2.474	4.97	0.5308	9.1577	1.3193	5.26911	16
270	hsa-miR-601-4380965		0.2001	0.4535							0.1942	3.2388	0.9065	10.5099	0.8863	2.1746	0.0175		40.7799						0.7724	3.8887	0.2069	0.4478	2.7115	0.0579		4.21541	16
271	hsa-miR-15a*-4395530	1.7479	11.1033		0.092	1.794	0.4335	1.0177						2.669	4.7257			1.5122		0.8135		0.1003	26.5043		2.3706		1.2361		3.4846		0.1053	3.73188	16
272	hsa-miR-223*-4395209	3.2594	3.0481			2.2051		0.626					0.8884	0.5999		1.1786				7.6957	9.0255	0.3751	3.4633	0.9278	0.7665	0.5817		0.3324			0.4362	2.21311	16
273	hsa-miR-136*-4395211	3.2326			0.9338	0.7874	0.4613	0.4868		2.7831	0.4154			3.8201		0.1856				0.824	2.8143	6.8358	2.362					1.8439		0.1673	0.0195	1.74831	16
274	hsa-miR-671-3p-4395433		0.7878	0.0349			0.0609						0.1382	1.6398	0.8143	0.3352	0.2622	0.0441	0.1084	0.3375					2.151		0.437	0.4394	0.1115	0.2963		0.499906	16
275	hsa-miR-501-5p-4373226	787.422		2.3547	0.0398	1.3003	0.5669			0.5736			0.0404	8.4282		0.2277	35.4433					0.0419	0.6748		2.1788	0.8739		0.4672				56.0422	15
276	hsa-miR-106b*-4395491		0.1569	13.7947							2.5229	34.8434	11.9412	82.1897				0.245	45.3905	4.5081					15.7614	0.1683	1.8419	1.1371	3.0591	10.2392		15.1866	15
277	hsa-miR-135a-4373140	1.9549				0.0869	2.3102	0.0243	3.4704				62.0848		1.8299						5.7787	0.0253	40.5117		1.7993	0.4165		0.1011	0.2716	0.6503		8.08773	15
278	hsa-miR-584-4381026	0.4199	0.0566				8.7365				0.2245	0.0973			0.2292	14.6453	0.0356		12.3264	0.2024							0.2386	17.2398	0.7616	0.9327	12.2843	4.56205	15
279	hsa-miR-604-4380973	0.2367	0.67	10.375							1.3873	1.6234			0.2863	5.3245			19.3099	0.0171	0.5492			0.0703		0.1607	5.6389		0.1082	0.0738		3.05542	15
280	hsa-miR-518b-4373246		0.4004								0.188	0.8066	0.0218		1.8202	21.1776	0.2692	0.468	0.1493						0.2819	0.1628	0.2774	0.4791	0.2359	0.3426		1.80539	15
281	hsa-miR-107-4373154				1.0861	0.326	0.1683		2.2963		3.6924			10.1367	0.1296		0.0891	0.0318		0.1122						0.0946	1.1513	1.5942	1.7854		0.1955	1.52597	15
282	hsa-miR-770-5p-4395189	0.6762			0.2852	0.2394	0.0393	0.1704	0.4746	3.6324			0.1875	0.4095		2.4422				0.2028	1.4548	0.2993	3.2586					0.1021				0.924953	15
283	hsa-miR-202-4395474			0.5235					0.0437	0.2557	1.9569	0.0059	2.2816	0.8078			0.7994	0.9115	0.8842							0.2239	0.018	3.7958	0.9048	0.2096		0.908153	15
284	hsa-miR-338-3p-4395363	4.4926			0.3392	0.321	46.8695	0.1572			0.8365			0.2605	0.0812					1.5752		0.0187	2.2598						0.5144	1.4571	8.3561	4.82421	14
285	hsa-miR-144*-4395259	0.358			3.3203	0.2557	1.6883	0.8745		2.2249			0.0652	1.0052								0.2257	0.2969		0.4345		3.1954	3.913			1.0118	1.34781	14
286	hsa-miR-9*-4395342	42.4119			0.5699	0.6312	0.5509				8.0347			7.155						9.9558	64.4092	0.2084	8.2126			0.2935	1.1228				7.6884	11.6342	13
287	hsa-miR-632-4380977	61.032										1.0193	0.0757			0.639		1.5289	0.8054				5.5836		0.2372	0.1762	0.0966	8.1438	3.1551	0.3234		6.37048	13
288	hsa-miR-576-3p-4395462				0.6644			2.7121			1.0186	0.877			0.199	1.804		0.4822							19.9386	0.0958	32.6079		20.7708	0.077	0.0215	6.25145	13
289	hsa-miR-941-4395294	5.5885	1.8089		0.4216									41.8009	0.9165	4.6885	0.1002		0.2207	0.5528						1.1806	0.3634	1.8799			10.4486	5.38239	13
290	hsa-let-7i*-4395283	0.7694	33.7438			0.3095	7.1957		4.3265					12.0163	0.0377				4.348			0.1581		0.0842		0.8341	0.2956	0.8808				4.99998	13
291	hsa-miR-380*-4373021	1.4858				1.3137	0.0634	1.9554	0.7591	1.4552				4.2818		2.0073	0.9661	0.5503	18.5983	5.3577			1.7557									3.11922	13
292	hsa-miR-29b-2*-4395277	0.5286		1.4822	0.1592				0.2747			20.9158	0.2183		1.4868		0.11	0.0352	0.4308				2.5547						1.7931	0.0284		2.30906	13
293	hsa-miR-505-4395200		0.8336								1.3217		1.0322	0.0318	0.1206	0.489	1.8645	0.0139	0.2926						5.0061	0.615	10.4764	0.5804				1.74445	13
294	hsa-miR-432*-4378076		1.3484	0.1455								5.6664	1.4812		0.0807			2.0425	0.1866						4.3645	0.2118	0.4389	0.751	0.0974	0.8011		1.35508	13
295	hsa-miR-629-4395547		4.2535				22.1998				2.0643				0.2892	0.8006	0.112								44.9754	0.1072	0.0818	18.9263	0.5484		9.0371	8.6163	12
296	hsa-miR-454*-4395185	0.3475	2.2625		2.1607	0.2692	0.2822	0.5813		0.4913				0.3613						3.2276		0.1389	86.8901		4.0465							8.42159	12
297	hsa-miR-199a-5p-4373272	0.6368	18.4523			0.2012		0.0119						2.8724					1.729	7.0632		0.2542			3.2225	0.2788		1.9476	0.4175			3.09062	12
298	hsa-miR-424*-4395420	0.9457	10.1212						0.2238				0.4253			0.0413	5.6374	0.0284					1.5184			3.9875	1.3298	6.9456		3.9815		2.93216	12
299	hsa-miR-33a*-4395247	1.0665		0.5231		4.8036	0.4113	0.4218					0.1924	3.7278	2.9211								7.1876		12.9588			0.3365	0.2769			2.90228	12
300	hsa-miR-744*-4395436	0.7588			0.0374	4.0665	1.9475							11.8723	0.1428			0.1219	1.0296				6.9101			1.3452	3.375	0.056				2.63859	12
301	hsa-miR-142-5p-4395359	4.2386				1.7581	0.1299	0.2258	3.7434	0.4445				8.1082							7.6438	0.7993	1.2322	0.0515					1.8226			2.51649	12
302	hsa-miR-656-4380920	18.9363	0.4644			0.2078		0.2254					0.1334	1.8685		3.1259		0.4788		1.9509				0.0805			0.1109				0.2687	2.32096	12
303	hsa-miR-431-4395173		62.646		39.4655		2.3194			16.7014				4.5307						11.4288	20.5276	1.2549		0.2452	0.2783						11.0004	15.4907	11
304	hsa-miR-222*-4395208	7.9091			32.6769	1.3708	0.3611	4.0937	5.391	0.9264				50.2609							11.11	48.767	7.0045									15.4429	11
305	hsa-miR-335-4373045	30.7749				0.5988	0.9539	3.0274		2.5121			4.5222	3.8023							3.677		92.6229					14.9954			0.0688	14.3232	11
306	hsa-miR-627-4380967	15.6687	9.8725			12.2338	0.9846		0.7647	0.4241						0.2567						0.5386	65.958			0.1478					0.1879	9.73067	11
307	hsa-miR-363-4378090	0.0712		1.9143	1.9067			74.795					3.4492	1.3979				1.5332								0.8428	5.6908	0.4929	0.7215			8.43777	11
308	hsa-miR-92a-1*-4395248			1.0245						0.0726	1.2989	1.3251	6.9613		17.6517	22.2788	8.4413								1.0504				0.0327		0.9545	5.5538	11
309	hsa-miR-29a*-4395558	8.3215			0.3133			0.7089	20.1628					5.9074					0.1175	0.7102		0.0885	4.8015					3.9991			1.2723	4.21845	11
310	hsa-miR-18b-4395328				0.7786	1.9782	0.5534	1.0711		2.2193				8.9187					0.2907		23.2425	0.2248	2.5202								0.1983	3.8178	11
311	hsa-miR-582-5p-4395175				4.2234	0.3693						1.6862		17.3927				0.8247		0.5524						0.8632	0.1369	9.7002	0.7311	0.2379		3.338	11
312	hsa-miR-516a-3p-4373183			0.1965					0.7113		0.942		0.2861		8.812			0.0753			0.7264						2.4527	0.1049	2.0193	10.0496		2.39783	11
313	hsa-miR-135b*-4395270	0.2581	0.107			2.6024			1.0747														42.1972		6.8166	0.3121			77.0873	2.3412	0.6081	13.3405	10
314	hsa-miR-517a-4395513				2.4873		57.4526				9.925		0.233	0.548		37.7592						0.1723	7.5965		0.3704			0.0968				11.6641	10
315	hsa-miR-520c-3p-4395511										1.0182		0.3255	0.1618		0.549		0.0944							85.3173		0.0083	0.0196	14.2265	1.0303		10.2751	10
316	hsa-miR-199b-5p-4373100	1.6251								0.4965			3.6709	0.6676				0.4161	17.0481							0.2833		7.3243	6.2584		4.6825	4.24728	10
317	hsa-miR-643-4380997										3.4004				1.2582	0.4119		0.7098	7.4207			0.163				0.2505	17.9538	1.0102		0.1952		3.27737	10
318	hsa-miR-125b-1*-4395489	0.1167			3.0049		1.9632			0.378				0.1141						0.2441		0.215	24.8901				0.7422		1.0112			3.26795	10
319	hsa-miR-542-5p-4395351		9.3715			0.8248	0.3103	0.1733	9.8594		1.3859			0.8377								0.3675	0.8078	0.0908								2.4029	10
320	hsa-miR-206-4373092	1.0463			0.0141	0.1452					0.0451	0.0089	6.4064														0.1011		0.1169	0.0773	1.2666	0.92279	10
321	hsa-miR-758-4395180		0.0028				1.3658							1.2344		0.1598		0.1951					9.3994			0.2536	66.2169	0.7059				8.83708	9
322	hsa-miR-640-4386743		0.3299	4.4826							0.2703				9.0286	2.8562	0.0855		36.358						1.0075					0.3318		6.08338	9
323	hsa-miR-605-4386742	2.5286	0.1361						0.313		1.6403			5.3439			0.194		5.5666				23.256		1.6532							4.51463	9
324	hsa-miR-649-4381005	18.4141	1.3546							0.1265			0.5907		0.8863	1.0904			0.4575				1.1493							1.3652		2.82607	9
325	hsa-miR-548b-5p-4395519		1.0425								0.4106	3.8432		6.2338	0.8083	0.3953			0.3346										0.5963		0.1369	1.5335	9
326	hsa-miR-548d-5p-4395348	1.1816	2.0135								0.1969					1.2623	3.3064						1.2706	0.5442				0.7872			0.9273	1.27667	9
327	hsa-miR-146b-3p-4395472		0.9558										0.9543		0.7295		19.223				0.1104					3.0225			24.0275	23.4456		9.05857	8
328	hsa-miR-7-4378130	1.1564	7.8404																			0.1302	0.8915		1.1172		15.38	38.9497			1.896	8.42018	8
329	hsa-miR-655-4381015	13.9286	8.3894			0.1336									0.3213						3.2805	0.0673	31.6562								2.6338	7.55134	8
330	hsa-miR-10a*-4395399		4.7478				0.2114				3.6616	1.0827			15.8715		0.5065	0.1341													0.4073	3.32786	8
331	hsa-miR-543-4395487											0.3971	0.872				10.8823	0.0424					0.1083					0.7412	0.0245		10.021	2.8861	8
332	hsa-miR-32-4395220				3.4789	0.7755	1.2965		2.313	0.0917				10.0888							3.5524		0.9056									2.8128	8
333	hsa-miR-887-4395485	0.7537			0.4219		2.607	1.1131		0.4361										0.3218		0.1178	10.8858									2.08215	8
334	hsa-miR-16-1*-4395531	10.9014		0.9716		1.2021								0.6668				0.0448										1.3991		0.4393	0.4772	2.01279	8
335	hsa-miR-181c*-4395444	0.2615			6.4527		0.5832				1.279			1.7019					3.7993	0.0602					1.05							1.89847	8
336	hsa-miR-922-4395263		0.2373								0.2701		4.602		2.9978	1.7253		0.6065	2.8558									0.706				1.7501	8
337	hsa-miR-92b*-4395454	0.4933												0.4225	5.6747	0.7484			0.9338		0.2669		1.4135			3.5497						1.68785	8
338	hsa-miR-129-3p-4373297				48482.6						0.0064					0.7459	0.0027									0.0055		0.353	0.0064			6926.25	7
339	hsa-miR-198-4395384		0.7241								1.1184			7.5369	0.0374			136.49						0.4275						0.4322		20.9667	7
340	hsa-miR-362-3p-4395228	12.1558			2.4071	0.344	2.1242							10.5431							23.7201							0.2788				7.36759	7
341	hsa-miR-523-4395497			0.3103									0.6931			2.5477	1.1373								3.2968			1.2551	0.8722			1.44464	7
342	hsa-miR-504-4395195	2883.82			5.4878	0.4812	4.668						0.0638														0.1061					482.438	6
343	hsa-miR-513-3p-4395202		1.1403										0.108						2781.74								0.0001		0.0936		0.0273	463.851	6
344	hsa-miR-299-5p-4373188	157.306	81.7951			0.2316		0.1844																		0.3296	2.0287					40.3126	6
345	hsa-miR-592-4380956					3.0143				0.4785				166.763	0.2491							0.1887	27.127									32.9701	6
346	hsa-miR-512-3p-4381034	13.8428			1.4346							38.9717									4.89	0.699									9.6512	11.5816	6
347	hsa-miR-767-5p-4395182		0.2705	1.794									16.3476						1.0244						3.0249			35.8235				9.71415	6
348	hsa-miR-130a*-4395242		1.6775										0.9661		17.2949													0.065		0.6969	22.0854	7.13097	6
349	hsa-miR-141*-4395256	7.9457					0.7028		0.9512						0.3933						3.2033		24.2117									6.23467	6
350	hsa-miR-519b-3p-4395495		0.2881											1.925	1.6554	5.56												2.1934		3.7884		2.56838	6
351	hsa-miR-502-5p-4373227				7.4987									2.355	1.1761	0.1173		0.2271									1.4004					2.1291	6
352	hsa-miR-575-4381020										0.7358	0.2238				0.1851							5.589			0.2462	0.1296					1.18492	6
353	hsa-miR-548c-5p-4395540									2.2268	1.6955		0.0165		1.3552				0.2781									0.5395				1.0186	6
354	hsa-miR-17*-4395532	2.924			0.4378		1.0788														0.673				0.3735		0.0692					0.92605	6
355	hsa-miR-24-1*-4395551	0.4496			0.3246	0.3841	1.0919							0.7642								0.0411										0.50925	6
356	hsa-miR-139-3p-4395424	2722.5			1.7269	0.3419	13.3613			0.0691																						547.6	5
357	hsa-miR-190-4373110	85.6351				0.9118								1.6142							0.8828		28.7299									23.5548	5
358	hsa-miR-517c-4373264	4.0997			8.8717	6.8761																0.414						37.6185				11.576	5
359	hsa-miR-424-4373201	2.9033									15.0649										7.7889	4.4646									2.9546	6.63526	5
360	hsa-miR-96-4373372																		0.0644								2.9247		0.3573	0.027	7.9251	2.2597	5
361	hsa-miR-526b*-4395494										1.4756	1.6736					2.6186										0.6786	0.7176				1.4328	5
362	hsa-miR-566-4380943		1.4362	0.5476							2.4132					1.9057												0.5344				1.36742	5
363	hsa-miR-509-5p-4395346											0.1648	0.4013				0.2248	0.2145							3.3628							0.87364	5
364	hsa-miR-518f-4395499										0.904		0.3356		0.8447										1.093					0.5082		0.7371	5
365	hsa-miR-184-4373113										0.0354	745.725															0.2179	4.4277				187.601	4
366	hsa-miR-492-4373217		10.7756								0.1914								26.8529								5.7221					10.8855	4
367	hsa-miR-889-4395313	2.2109							3.3365					15.6948									14.0622									8.8261	4
368	hsa-miR-597-4380960			13.2987			1.055																			0.0915				5.6923		5.03437	4
369	hsa-miR-519d-4395514						14.535											0.1181			2.5028									0.222		4.34448	4
370	hsa-miR-522-4395524				4.2213	9.6422							0.1259									0.5425										3.63298	4
371	hsa-miR-654-3p-4395350	2.1332										7.2492														0.618		2.5951				3.14887	4
372	hsa-miR-301b-4395503					0.4218	4.5365															1.03									6.2124	3.05017	4
373	hsa-miR-610-4380980	7.8273									0.0787																0.0086	1.601				2.3789	4
374	hsa-miR-545-4395378				2.2398				1.5815					0.5498									3.8512									2.05558	4
375	hsa-miR-551b*-4395457														1.3954		1.1391								3.0826				1.404			1.75527	4
376	hsa-miR-490-3p-4373215			5.8278									0.0196						0.921	0.007												1.69385	4
377	hsa-miR-644-4380999												1.4605												2.1082	1.6865			0.006			1.3153	4
378	hsa-miR-635-4380982		2.7073												0.7243	1.2387			0.2357													1.2265	4
379	hsa-miR-192*-4395383										1.6738				1.2643								1.0783					0.7274				1.18595	4
380	hsa-miR-542-3p-4378101	0.7538			0.6723		0.4032											2.1289														0.98955	4
381	hsa-miR-125b-2*-4395269	1.3659												0.8047	0.4125															0.2983		0.72035	4
382	hsa-miR-326-4373050																								0.1514	0.1836		0.1553	0.3755			0.21645	4
383	hsa-miR-519a-4395526	70910.1			1.3123																17.0417											23642.8	3
384	hsa-miR-409-5p-4395442	236.655																							2.9726						128.585	122.738	3
385	hsa-miR-518e-4395506				1.1353											22.8766			6.8972													10.303	3
386	hsa-miR-518d-3p-4373248			5.5816												1.1055			17.2144													7.96717	3
387	hsa-miR-938-4395292	2.4728			2.4518									16.6123																		7.17897	3
388	hsa-miR-182*-4378066														0.4441										13.3597					0.3077		4.70383	3
389	hsa-miR-449b-4381011														3.265	0.1324												10.6761				4.69117	3
390	hsa-miR-34c-5p-4373036		8.5518													2.0634														0.8435		3.81957	3
391	hsa-miR-29b-1*-4395276													1.5753	5.5795													0.1534				2.43607	3
392	hsa-miR-137-4373301	3.5114																	0.5186									3.1998				2.40993	3
393	hsa-miR-215-4373084										0.0978											0.0451						1.7315				0.6248	3
394	hsa-miR-668-4395181								0.5003					0.5153								0.1845										0.400033	3
395	hsa-miR-377*-4395239													0.334											0.449			0.3404				0.374467	3
396	hsa-miR-302a-4378070			0.4253									0.0025																0.0468			0.1582	3
