# Supplementary material for: Integrative genomics analysis of genes with biallelic loss and its relation to the expression of mRNA and micro-RNA in esophageal squamous cell carcinoma
Source: BMC Genomics. 2015 Sep 26;16:732. doi: 10.1186/s12864-015-1919-0 (PMC4584010; doi:10.1186/s12864-015-1919-0)
Supplement: Additional file 5: Table S4. — Number and frequency of dysregulated miRNAs in ESCC cases. (XLS 31 kb) [file 12864_2015_1919_MOESM5_ESM.xls]

## Sheet: S Table 4
DATE: 14 Aug 2015
Supplementary Table 4: Number and frequency of dysregulated1 miRNAs in ESCC cases
Case	No. of miRNAs	Present call rate	No. of miRs	No. of miRs	Frequency of
no.	with signal in both	(based on	with	with	dysregulated
	tumor and normal tissues	665 miRNA)	FC ≥ 22	FC ≤ 0.5	miRNA expression
E1	254	0.38	104	98	0.8
E2	304	0.46	188	22	0.69
E3	255	0.38	60	71	0.51
E4	268	0.4	70	46	0.43
E5	296	0.45	34	149	0.62
E6	288	0.43	62	85	0.51
E7	255	0.46	51	110	0.63
E8	249	0.37	183	19	0.81
E9	249	0.37	38	58	0.39
E10	279	0.42	85	91	0.63
E11	217	0.33	109	53	0.75
E12	295	0.44	72	102	0.59
E13	315	0.47	176	54	0.73
E14	304	0.46	45	139	0.61
E15	291	0.44	53	146	0.68
E16	248	0.37	39	109	0.6
E17	278	0.42	66	117	0.66
E18	303	0.46	60	115	0.58
E19	225	0.34	125	46	0.76
E20	259	0.39	134	37	0.66
E21	267	0.4	47	137	0.69
E22	291	0.44	242	9	0.86
E23	205	0.31	77	75	0.74
E24	286	0.43	159	38	0.69
E25	302	0.45	21	203	0.74
E26	294	0.44	93	95	0.64
E27	326	0.49	99	98	0.6
E28	297	0.45	47	122	0.57
E29	288	0.43	30	168	0.69
E30	286	0.43	142	64	0.72
1Dysregulated = FC ≥ 2 or FC ≤ 0.5
2FC = tumor:normal fold change
