# Supplementary material for: Integrative genomics analysis of genes with biallelic loss and its relation to the expression of mRNA and micro-RNA in esophageal squamous cell carcinoma
Source: BMC Genomics. 2015 Sep 26;16:732. doi: 10.1186/s12864-015-1919-0 (PMC4584010; doi:10.1186/s12864-015-1919-0)
Supplement: Additional file 6: Table S5. — Tumor:normal expression fold changes for miRNAs and 35 target gene mRNAs in 30 ESCC cases. (XLS 120 kb) [file 12864_2015_1919_MOESM6_ESM.xls]

## Sheet: S Table 5
DATE: 14 Aug 2015
Supplementary Table 5: Tumor:normal fold changes for miRNAs and 35 target gene mRNAs in 30 ESCC cases
Target gene no.	1				2						3				4				5					6				7					8				9								10				11
	ADAMTS9				ATP2B2						BNC2				CACNA2D2				CACNA2D3					CADPS				CHL1					DOCK2				DOCK3								ERC2				FOXP1
Case no.	hsa-miR-205	mRNA		ID	has-miR-181a	has-miR-181c	has-miR-181b	mRNA		ID	miR-142-3p	mRNA		ID	miR-96	mRNA		ID	miR-23b	miR-23a	mRNA		ID	miR-137	mRNA		ID	miR-10b	miR-10a	mRNA		ID	miR-143	mRNA		ID	miR-454	miR-130b	miR-301a	miR-301b	miR-130a	mRNA		ID	miR-9	mRNA		ID	miR-183
E1	0.1014	1.18		E1	0.1296	407.164		1.1		E1		2.68		E1		1.18		E1	0.4849	6.057	0.83		E1	3.5114	1.09		E1	1.8536		0.71		E1	0.0028	1.34		E1	0.0006	2.8003	0.149		0.1684	0.53		E1		0.98		E1
E2	0.1532	2.17		E2	4.4569	19.5176		1.04		E2	16.1583	1.58		E2		0.98		E2	3.0765	16.6344	0.88		E2		0.95		E2	26.1204	5.4486	1.27		E2	5.3625	1.23		E2	9.9214	3.2347			4.8428	0.88		E2	65.454	1		E2	2.3275
E3	0.2378	0.89		E3	0.7371			0.92		E3	1.4708	2.24		E3		0.93		E3	0.1464		0.55		E3		1.02		E3	0.3229	1.0811	0.5		E3	1.5914	1		E3	0.4312	1.0349			1.3111	0.75		E3		1.01		E3	0.4759
E4	0.3338	0.46		E4	0.7888		0.7786	1		E4	4.0455	0.43		E4		0.86		E4	0.6262	15.6125	1.3		E4		0.97		E4	9.0681	0.6405	0.34		E4	0.9363	0.77		E4	1.4696	3.095	1.1388		1.012	0.71		E4	0.8431	0.85		E4
E5	0.3377	0.85		E5	0.6576	0.987	1.9782	1.01		E5	2.26	0.59		E5		1.12		E5	0.2093	26.7469	2.12		E5		1.22		E5	3.6049	1.482	0.58		E5	0.3123	1.03		E5	0.8011	4.0653	0.9139	0.4218	0.5264	0.72		E5	0.2838	1.17		E5	0.5627
E6	0.3509	1.35		E6	0.892	7.0457	0.5534	0.99		E6	0.2956	0.39		E6		0.9		E6	0.7347	9.3616	0.69		E6		0.92		E6	0.2884	2.3325	0.17		E6	3.7358	0.91		E6	1.574	1.491	3.2443	4.5365	1.7861	0.82		E6	1.0786	1.28		E6	0.164
E7	0.394	1.09		E7	5.4545		1.0711	1.22		E7	2477.99	0.74		E7		1.03		E7	0.4345		1.04		E7		0.91		E7		0.0394	6.67		E7	0.1158	1.37		E7	0.4356	4.8714	0.4805		0.1256	0.8		E7	0.0333	1.06		E7
E8	0.4817	3.01		E8	30.8677			1.18		E8	6.1634	0.54		E8		1.08		E8	15.419		0.69		E8		0.79		E8	583.295	39.4363	0.15		E8	0.689	0.69		E8	5.6199		49.5768		17.9507	0.43		E8	23.1934	1.29		E8
E9	0.5974	0.89		E9	0.5845		2.2193	0.96		E9	0.5027	0.95		E9		0.84		E9	1.3421		0.63		E9		1.07		E9	4.8502	1.416	0.21		E9	0.4808	0.75		E9	1.4572		2.0876		0.8803	0.97		E9	0.7016	1.11		E9	8.1529
E10	0.8931	0.48		E10	9.0893	2.9753		0.86		E10	1.1995	0.29		E10		0.75		E10	2.5021	0.6906	2.84		E10		0.67		E10	19.0027	0.7446	1.33		E10	0.9002	0.06		E10	23.0571	2.8834	3.024		7.7206	1.03		E10	21.3681	10.77		E10
E11	1.2159	1.09		E11	0.7753	3.3705		0.96		E11	8.898	0.18		E11		0.86		E11	7.3991		1.23		E11		0.7		E11			0.05		E11	4.8551	1.21		E11		4.8442			37.3097	1.03		E11		1.78		E11
E12	1.3233	0.7		E12	0.565	0.9074		0.87		E12	9.2906	0.27		E12		2.5		E12	0.5141		1.13		E12		1.29		E12	6.3776	1.1272	0.69		E12	0.3072	2.1		E12	4.424	3.8335			0.8729	0.4		E12	4.597	1.84		E12	11.9362
E13	2.1212	0.76		E13	9.8118		8.9187	1.1		E13	11.1567	1.58		E13		1.18		E13	1.8863	0.0508	2.06		E13		0.97		E13	12.9824	2.6649	0.68		E13	0.1439	1.14		E13	0.8432	6.2819	15.6349		0.9236	1.09		E13	15.7256	1.09		E13
E14	2.7138	0.71		E14	0.4139	0.4336		0.94		E14	0.9268	0.32		E14		0.66		E14	0.0601	0.2164	1.45		E14		0.92		E14	0.4313	0.4309	0.76		E14	0.1808	0.91		E14	0.7647	2.4245			0.3802	0.5		E14	2.0163	0.95		E14	0.833
E15	2.9187	0.98		E15	9.6944	2.9229		0.84		E15	2.0575	1.56		E15		0.13		E15	0.1521		1.04		E15		0.59		E15	0.1005	0.2397	1.19		E15	0.1605	0.73		E15	0.0341	0.1054			0.2328	0.99		E15	0.1985	0.91		E15	0.0747
E16	3.2918	0.41		E16	1.0916	1.7591		0.89		E16		1.11		E16		0.37		E16	1.2609		0.94		E16		0.92		E16	0.4645	0.2266	1.13		E16	0.9588	1.47		E16	0.4682	0.4177			0.8984	1.28		E16	0.0604	2.08		E16
E17	6.5431	0.8		E17	0.1113	0.0846		0.95		E17	7.9422	0.13		E17		0.36		E17	0.6792		0.7		E17		0.69		E17	23.8549	1.2697	1.65		E17	0.1567	1.71		E17	4.4828	1.7676	3.4413		0.5725	0.3		E17	3.8891	0.53		E17
E18	6.5575	1		E18	0.6311	1.5742	0.2907	0.88		E18	1.0386	0.32		E18	0.0644	0.6		E18	0.2848	0.9555	0.97		E18	0.5186	0.74		E18	0.7441	0.8195	0.16		E18	0.3951	1.03		E18	1.2378	1.9601	0.1886		0.5633	0.24		E18	0.7764	1.96		E18	3.0099
E19	8.1988	1.11		E19				0.94		E19	25.6632	0.81		E19		0.82		E19	0.7491	3.0864	1.02		E19		0.92		E19	7.1967	2.1657	0.42		E19	0.2626	1.86		E19	19.6783		5.0894		3.9079	0.79		E19	6.3885	1.04		E19
E20	9.6248	1.32		E20	8.123		23.2425	1.08		E20	1.5943	0.8		E20		0.73		E20	0.4264		0.62		E20		0.85		E20	190.72	2.808	0.08		E20	1.1649	1.03		E20	7.3954		15.144		13.4891	0.93		E20	44.9967	1.41		E20	7.2517
E21	11.6817	0.82		E21	1.5467		0.2248	0.86		E21	3.1724	1.17		E21		1		E21	0.2021	0.0042	1.41		E21		1.14		E21	3.9658	0.189	9.85		E21	0.0409	1.14		E21	1.0423	0.3719	2.7841	1.03	0.2249	0.79		E21	0.3713	1.28		E21	3.73
E22	15.0995	1.94		E22	37.7319		2.5202	1.07		E22	5.9628	7.69		E22		1.13		E22	13.0638		2.69		E22		0.99		E22	80.769	11.038	0.29		E22	11.9505	0.83		E22	7.0369	32.3234	1.6568		30.2578	0.92		E22	16.9069	1.1		E22	20.5636
E23	24.0461	0.83		E23	3.694			1.12		E23	0.392	0.96		E23		1.07		E23		0.0471	0.96		E23		0.9		E23		26.6345	5.3		E23	0.767	0.44		E23	1.9786	3.1035				0.56		E23		1.45		E23
E24	40.6685	0.92		E24	3.0888	6.0002		0.84		E24	0.9408	1.46		E24		0.89		E24	3.4726	0.6138	1.27		E24		0.83		E24	10.5543	4.0856	1.63		E24	1.2656	0.82		E24	16.6109	2.9418			2.901	0.91		E24	12.2538	1.46		E24	3.2917
E25	78.2428	5.65		E25	0.2977	0.4433		0.86		E25	1.6775	0.89		E25		1.05		E25	0.0628	5.7552	1		E25		0.98		E25	0.3025	0.2485	1.31		E25	0.0854	0.67		E25	1.1918	0.8387			0.4197	0.55		E25	0.2248	0.91		E25	0.1833
E26	115.318	0.33		E26	19.9903	1		1.01		E26	4.1138	0.56		E26	2.9247	1.3		E26	0.638	5.2647	1		E26		1.03		E26	3.7485	0.7799	0.12		E26	0.3267	0.7		E26	12.0443	11.2547	2.9709		1.7099	0.78		E26	4.3746	0.94		E26	9.6867
E27	120.706	0.06		E27	0.6269	2.1886		0.86		E27	1.0596	0.45		E27		0.66		E27	0.4963	13.4539	2.38		E27	3.1998	0.68		E27	2.4662	0.1119	0.13		E27	0.1692	0.77		E27	13.9193	10.8171			1.6355	0.26		E27	10.9533	1.07		E27	55.9049
E28	132.928	0.78		E28	0.4631	2.5417		1.11		E28	0.9034	2.06		E28	0.3573	1.5		E28	0.2149		0.95		E28		1.33		E28	0.126	0.5413	0.7		E28	0.506	1		E28	0.735	17.0499			0.6355	1.08		E28	0.6885	1.23		E28	0.9424
E29	316.022	0.41		E29	0.148	0.2091		0.89		E29	0.3646	1.05		E29	0.027	0.93		E29	0.0132		0.33		E29		0.95		E29	0.0712	0.1777	0.21		E29	0.053	1.23		E29	0.3702	0.5361			0.3583	0.61		E29	0.214	0.92		E29	1.0197
E30	745.53	0.62		E30	2.2542		0.1983	1.08		E30	0.2062	1.49		E30	7.9251	1.16		E30	2.131	40.2057	1.29		E30		1.01		E30	70.6193	7.7855	2.5		E30	0.7467	0.79		E30	0.2906	14.8898	0.685	6.2124	4.0452	0.48		E30	13.9368	1.2		E30	8.5884
	n=30				n=29	n=18	n=11	n=30			n=28				n=5				n=29	n=17	n=30			n=3	n=30			n=27	n=28	n=30			n=30	n=30			n=29	n=26	n=17	n=4	n=29	n=30			n=26	n=30			n=19
mean	54.954	1.12			5.335	25.618	3.818	0.981			92.766	1.176			2.26	0.952			2.024	8.515	1.2			3.1998	0.93			39.404	1.412	1.359			1.287	1.024			4.804	5.355	2.7841	3.05	4.747	0.738			9.674	1.105			7.3
median	3.105	0.87			0.892	1.974	0.779	0.96			1.868	0.85			0.357	0.93			0,626	5.265	1.01			2.41	0.94			3.966	1.104	0.685			0.438	1			1.4572	2.942	6.365	2.783	0.9236	0.785			2.953	1.522			3.01
[truncated: 99 more columns]
