# Supplementary material for: Integrative genomics analysis of genes with biallelic loss and its relation to the expression of mRNA and micro-RNA in esophageal squamous cell carcinoma
Source: BMC Genomics. 2015 Sep 26;16:732. doi: 10.1186/s12864-015-1919-0 (PMC4584010; doi:10.1186/s12864-015-1919-0)
Supplement: Additional file 7: Table S6. — miRNA and targeted gene tumor:normal expression fold changes (70 miRNAs, 35 genes, 30 ESCC cases). (XLS 30 kb) [file 12864_2015_1919_MOESM7_ESM.xls]

## Sheet: S Table 6
DATE: 25 Jan 2015
Supplementary Table 6: miRNA and targeted gene tumor:normal expression fold changes (70 miRNAs, 35 genes, 30 ESCC cases)1
Target	Target	Conversed	miRNA	mRNA
gene	gene	miRNA	median	median
no.	name	at 3'UTR	fold change	fold change
1	ADAMTS9	miR-205	3.11	0.87
2	ATP2B2	miR-181a	0.89	0.96
	ATP2B2	miR-181c	1.97	0.96
	ATP2B2	miR-181b	0.78	0.96
3	BNC2	miR-142-3p	1.87	0.86
4	CACNA2D2	miR-96	0.36	0.93
5	CACNA2D3	miR-23b	0.63	1.01
	CACNA2D3	miR-23a	5.27	1.01
6	CADPS	miR-137	2.41	0.94
7	CHL1	miR-10b	3.97	0.69
	CHL1	miR-10a	1.1	0.69
8	DOCK2	miR-143	0.44	1
9	DOCK3	miR-454	1.46	0.79
	DOCK3	miR-130b	2.94	0.79
	DOCK3	miR-301a	2.78	0.79
	DOCK3	miR-301b	2.78	0.79
	DOCK3	miR-130a	0.92	0.79
10	ERC2	miR-9	2.95	1.11
11	FOXP1	miR-183	3.01	0.76
12	GPD1L	miR-155	1.57	0.29
13	GRM7	miR-449a	2.49	0.97
	GRM7	miR-449b	3.27	0.97
	GRM7	miR-34a	1.19	0.97
	GRM7	miR-34c-5p	2.06	0.97
14	IQGAP2	miR-133a	0.08	0.85
	IQGAP2	miR-133b	0.17	0.85
15	JMJD2C	miR-642	0.77	0.85
	JMJD2C	miR-618	0.48	0.85
16	KCNIP4	miR-23a	5.27	0.97
	KCNIP4	miR-23b	0.63	0.97
17	LDB2	miR-135a	1.8	0.77
	LDB2	miR-135b	2.14	0.77
18	MTAP	miR-511	0.8	0.81
19	MYRIP	miR-449b	3.27	0.67
	MYRIP	miR-34c-5p	2.06	0.67
	MYRIP	miR-34a	1.19	0.67
	MYRIP	miR-449a	2.49	0.67
20	OSBPL10	miR-182	5.23	0.75
21	PPP2R2B	miR-494	1.14	0.89
22	PTPRD	miR-24	0.89	0.86
23	RARB	miR-1	0.37	0.91
	RARB	miR-206	0.11	0.91
24	RBMS3	miR-19a	2.25	0.98
	RBMS3	miR-19b	1.44	0.98
25	RFTN1	miR-200a	2.18	1.22
	RFTN1	miR-141	3.22	1.22
26	ROBO1	miR-363	1.53	1.06
	ROBO1	miR-25	2.24	1.06
	ROBO1	miR-92a	0.76	1.06
	ROBO1	miR-32	1.8	1.06
27	ROBO2	miR-363	1.53	0.96
	ROBO2	miR-25	2.24	0.96
	ROBO2	miR-32	1.8	0.96
	ROBO2	miR-92a	0.76	0.96
28	SLC6A6	miR-214	0.56	1.05
29	SMARCA2	miR-128	1.73	0.84
30	SRGAP3	miR-199b-5p	2.65	0.89
	SRGAP3	miR-199a-5p	1.18	0.89
31	SUCLG2	miR-124	3.79	0.42
32	SV2C	miR-135a	1.8	0.92
	SV2C	miR-135b	2.14	0.92
33	THRB	miR-425	1.58	0.89
34	TRAK1	miR-497	0.52	0.78
	TRAK1	miR-15b	1.52	0.78
	TRAK1	miR-15a	1.62	0.78
	TRAK1	miR-424	4.46	0.78
	TRAK1	miR-16	1.15	0.78
	TRAK1	miR-195	1	0.78
35	WDR1	miR-125a-5p	0.61	0.88
	WDR1	miR-125b	0.5	0.88
1Table ordered alphabetically by target gene name
